# Supplementary material for: Kinome and phosphoproteome reprogramming underlies the aberrant immune responses in critically ill COVID-19 patients
Source: Clin Proteomics. 2024 Feb 22;21:13. doi: 10.1186/s12014-024-09457-w (PMC10882830; doi:10.1186/s12014-024-09457-w)
Supplement: Supplementary file 2 — Additional file 2: Table S1. Subject demographic and clinical data. Table S2. Summary of clinical data. Table S3. Summary of cohort demographics. Table S4. A list of samples for TMT labeling and mass spectrometry analysis. Table S5. Mass spectrometer data collection parameters. Table S6. Proteome data used for analysis. Table S7. Phosphoproteome data used for analysis. [file 12014_2024_9457_MOESM2_ESM.xlsx]

## Sheet: Index
Supplementary Table	Caption
Table S1	Subject demographics and clinical data
Table S2	Summary of clinical data
Table S3	Summary of cohort demographics
Table S4	A list of samples for TMT labeling and mass spectrometry analysis
Table S5	Mass spectrometer data collection parameters
Table S6	Proteome data used for analysis
Table S7	Phosphoproteome data used for analysis

## Sheet: Table S1
Table S1. Subject demographics and clinical data
	COVID19 POSITIVE SEPSIS							COVID19 NEGATIVE SEPSIS
Mass spectrometry sample ID	COV-1	COV-2	COV-3	COV-4	COV-5			ICU-1	ICU-2	ICU-3	ICU-4	ICU-5
Date of first sample	2020-04-05	2020-04-24	2020-04-07	2020-04-11	2020-04-27			2020-04-01	2020-04-21	2020-04-05	2020-04-04	2020-03-27
Age	63	63	62	47	55			60	63	61	45	57
Sex	M	F	F	M	M			M	F	F	M	M
Weight (kg)	89.5	89	115	109	86.3			46.4	59	65	64	77
Height (cm)	173	161	161	175	172			156	165	162.6	185	174
BMI	29.9041	34.3351	44.3656	35.5918	29.1712			19.0664	21.6713	24.5851	18.6998	25.4327
Diabetes	NO	NO	YES	NO	YES			NO	YES	NO	NO	NO
Hypertension	YES	NO	YES	NO	NO			YES	NO	NO	YES	NO
Coronary artery/heart diease	NO	NO	NO	NO	YES			NO	YES	NO	NO	NO
Chronic heart failure	NO	NO	NO	NO	NO			NO	YES	NO	NO	NO
Chronic kidney disiease	NO	NO	NO	NO	NO			NO	NO	NO	NO	NO
Cancer	NO	NO	NO	NO	NO			NO	NO	NO	NO	NO
COPD	NO	NO	NO	NO	NO			NO	YES	NO	NO	NO
Antibiotics Day 1	YES	YES	YES	YES	YES			YES	YES	YES	YES	YES
Antibiotics Day 7	NO	YES	YES	YES	YES			NO	NO	YES	YES	n/a
Antibiotics Day 10	NO	NO	NO	YES	NO			YES	n/a	YES	YES	n/a
Antibiotics	YES	YES	YES	YES	YES			YES	YES	YES	YES	YES
Anti-virals Day 1	NO	NO	NO	NO	NO			NO	NO	NO	YES	YES
Anti-virals Day 7	NO	NO	NO	NO	NO			NO	NO	NO	YES	n/a
Anti-virals Day 10	NO	NO	NO	NO	NO			NO	n/a	NO	NO	n/a
Anti-virals	NO	NO	NO	NO	NO			NO	NO	NO	YES	YES
Steroids Day 1	NO	NO	NO	NO	YES			YES	YES	NO	YES	NO
Steroids Day 7	YES	NO	NO	NO	YES			NO	NO	YES	YES	n/a
Steroids Day 10	NO	NO	NO	NO	YES			NO	n/a	NO	NO	n/a
Steroids	YES	NO	NO	NO	YES			YES	YES	YES	YES	NO
Vasoactive medications Day 1	YES	YES	YES	NO	YES			NO	NO	YES	NO	YES
Vasoactive medications Day 7	YES	YES	YES	YES	NO			NO	NO	NO	NO	n/a
Vasoactive medications Day 10	YES	YES	YES	NO	NO			NO	n/a	NO	NO	n/a
Vasoactive medications	YES	YES	YES	YES	YES			NO	NO	YES	NO	YES
Renal replacement therapy Day 1	YES	NO	NO	NO	NO			NO	NO	NO	NO	NO
Renal replacement therapy Day 7	YES	NO	YES	NO	NO			NO	NO	NO	NO	n/a
Renal replacement therapy day 10	YES	NO	YES	NO	NO			NO	n/a	NO	NO	n/a
Renal replacement therapy	YES	NO	YES	NO	NO			NO	NO	NO	NO	NO
High-flow nasal cannula Day 1	NO	YES	NO	YES	YES			NO	NO	NO	NO	NO
High-flow nasal cannula Day 7	NO	NO	NO	NO	NO			NO	NO	NO	NO	n/a
High-flow nasal cannula Day 10	NO	NO	NO	NO	NO			NO	n/a	NO	NO	n/a
High-flow nasal cannula	NO	YES	NO	YES	YES			NO	NO	NO	NO	NO
Non-invasive mechanical ventilation day 1	NO	NO	NO	NO	NO			YES	YES	YES	NO	NO
Non-invasive mechanical ventilation Day 7	NO	NO	NO	NO	NO			NO	NO	NO	NO	n/a
Non-invasive mechanical ventilation Day 10	NO	NO	NO	NO	NO			NO	n/a	NO	NO	n/a
Non-invasive mechanical ventilation	NO	NO	NO	NO	NO			YES	YES	YES	NO	NO
Invasive mechanical ventilation Day 1	YES	YES	YES	YES	YES			YES	NO	NO	YES	YES
Invasive mechanical ventilation Day 7	YES	YES	YES	YES	YES			NO	NO	NO	NO	n/a
Invasive mechanical ventilation Day 10	YES	YES	YES	YES	NO			NO	n/a	NO	NO	n/a
Invasive mechanical ventilation	YES	YES	YES	YES	YES			YES	NO	NO	YES	YES
CXR finding	bilateral pneumonia	bilateral pneumonia	bilateral pneumonia	bilateral pneumonia	unilateral pneumonia			unilateral pneumonia	bilateral pneumonia	unilateral pneumonia	normal	unilateral pneumonia
Outcome	DEAD, WLSM	DEAD, WLSM	DEAD, ARREST	DEAD, ARREST	ALIVE			ALIVE	ALIVE	ALIVE	DEAD, WLSM	DEAD, WLSM
Disposition	Died Day 11	Died Day 19	Died Day 11	Died Day 27	Discharge from ICU Day 12			Discharged from ICU Day 3	Discharged from ICU Day 5	Discharged from ICU Day 5	Discharged from ICU Day 6, later died	Died Day 3
Anitplatelet	NONE	NONE	NONE	NONE	ASA 81MG			Clopidogrel 75mg	ASA 81mg	ASA 80mg	NONE	NONE
Anticogulation	dalteparin 5000U daily	dalteparin 7500U daily	dalteparin 7500U daily	dalteparin 5000U daily	dalteparin 5000U daily			dalteparin 5000U daily	escitalopram 40mg / UFH infusion	dalteparin 5000U daily	dalteparin 5000U daily	dalteparin 5000U daily
Sepsis	Confirmed	Confirmed	Confirmed	Confirmed	Confirmed			SUSPECTED	SUSPECTED (SOFA)	SUSPECTED	SUSPECTED (SOFA)	SUSPECTED
P:F Day 1	59	88	120	50	160			208	143	316	363	n/a
P:F Day 7	126	61	126	106	n/a			403	n/a	n/a	n/a	n/a
P:F Day 10	86	57	69	77	n/a			n/a	n/a	n/a	n/a	n/a
Lactate Day 1	2.3	1	1.2	2.8	4.7			0.9	0.8	1.5	1.3	n/a
Lactate Day 7	1.4	2.2	1.5	1.3	0.8			n/a	n/a	n/a	n/a	n/a
Lactate Day 10	3.4	1.2	2.3	1.4	n/a			n/a	n/a	n/a	n/a	n/a
WBC Day 1	12.9	6.9	41.5	10.5	23.6			7.9	6.3	19.3	11.9	17.9
WBC Day 7	17.9	9.7	59.3	10.7	7.2			n/a	7.5	11.9	n/a	n/a
WBC Day 10	26.1	12.8	49.8	11.7	6.3			7.1	n/a	10.9	15.3	n/a
Neutrophils Day 1	11.1	5.8	24.1	9.7	21.1			7.2	5.3	16.1	10.6	15.6
Neutrophils Day 7	13.9	8.2	n/a	9.6	5.2			n/a	4.8	5.7	n/a	n/a
Neutrophils Day 10	21.4	n/a	n/a	10.1	4.4			5.4	n/a	5.5	11.9	n/a
Lymphocytes Day 1	0.9	0.8	0.7	0.3	0.5			0.3	0.6	1.4	0.4	1.2
Lymphocytes Day 7	1.4	0.8	n/a	0.5	0.8			n/a	1.4	3.4	n/a	n/a
Lymphocytes Day 10	1	n/a	n/a	0.5	0.8			0.5	n/a	2.8	1.8	n/a
Hb Day 1	122	110	94	134	93			137	75	81	124	109
Hb Day 7	89	75	80	107	84			n/a	100	83	n/a	n/a
Hb Day 10	77	72	81	111	85			117	n/a	95	139	n/a
PLT Day 1	186	203	366	216	463			291	261	163	248	259
PLT Day 7	212	102	427	193	241			n/a	336	156	n/a	n/a
PLT Day 10	183	119	289	293	258			280	n/a	204	212	n/a
Cr Day 1	993	56	565	78	82			45	56	80	46	71
Cr Day 7	221	134	202	88	42			n/a	73	84	n/a	n/a
Cr Day 10	476	164	219	96	35			n/a	n/a	88	35	n/a
INR Day 1	1.2	1.2	1.3	1.2	1.2			1	1.1	1	1	1.1
INR Day 7	1	1.2	n/a	1.2	1.1			n/a	n/a	1	n/a	n/a
INR Day 10	1.2	1.1	1.2	1	n/a			n/a	n/a	1	n/a	n/a
PTT Day 1	31	25	28	28	25			23	26	23	18	24
PTT Day 7	21	27	57	27	24			n/a	n/a	22	n/a	n/a
PTT Day 10	31	24	25	29	n/a			n/a	n/a	24	n/a	n/a
MODS Day 1	8	4	11	5	5			5	0	1	3	7
MODS Day 7	5	5	5	4	n/a			n/a	n/a	n/a	n/a	n/a
MODS Day 10	6	7	5	4	n/a			n/a	n/a	n/a	n/a	n/a
SOFA Day 1	7	2	11	2	11			5	3	4	5	n/a
SOFA Day 7	2	3	8	6	n/a			n/a	n/a	n/a	n/a	n/a
SOFA Day 10	4	7	10	5	n/a			n/a	n/a	n/a	n/a	n/a

## Sheet: Table S2
Table S2. Summary of clinical data
COVID-positive sepsis
Variables	Day-1	Day-7	Day-10
MODS, median (IQR)	5.0 (4.5-9.5)	5.0 (4.5-5.0)	5.5 (4.5-6.5)
SOFA, median (IQR)	7.0 (2.0-11.0)	4.5 (2.5-7.0)	6.0 (4.5-8.5)
Laboratory, median (IQR)
Hemoglobin	110.0 (93.5-128.0)	84.0 (77.5-98.0)	81.0 (74.5-98.0)
WBC	12.9 (8.7-32.6)	10.7 (8.4-38.6)	12.8 (9.0-38.0)
Neutrophils	11.1 (7.6-22.6)	8.9 (6.7-11.8)	-
Lymphocytes	0.7 (0.4-0.8)	0.8 (0.6-1.1)	-
Platelets	216.0 (194.5-414.5)	212.0 (147.5-334.0)	258.0 (151.0-291.0)
PTT	28.0 (25.0-29.5)	27.0 (22.5-42.0)	27.0 (24.5-30.0)
INR	1.2 (1.2-1.3)	1.2 (1.0-1.2)	1.1 (1.0-1.2)
Creatinine	82.0 (67.0-779.0)	134.0 (65.0-211.5)	164.0 (65.5-347.5)
Lactate	2.3 (1.1-3.8)	1.4 (1.1-1.9)	1.9 (1.3-2.9)
P/F Ratio, median (IQR)	88.0 (54.0-140.0)	116.0 (84.0-126.0)	73.0 (63.0-82.0)
Interventions, n (%)
Antibiotics	5(100)	4 (80)	1 (20)
Antivirals	0 (0)	0 (0)	0 (0)
Steroids	1 (20)	2 (40)	1 (20)
Vasoactive medications	4 (80)	4 (80)	3 (60)
Renal Replacement	1 (20)	2 (40)	2 (40)
High Flow Nasal Cannula	3 (60)	0 (0)	0 (0)
Noninvasive MV	0 (0)	0 (0)	0 (0)
Invasive MV	5 (100)	5 (100)	4 (80)
COVID-negative sepsis
Variables	Day-1	Day-7	Day-10
MODS, median (IQR)	3.0 (0.5-6.0)	-	-
SOFA, median (IQR)	4.5 (3.5-5.0)	-	-
Laboratory, median (IQR)
Hemoglobin	109.0 (78.0-130.5)	-	-
WBC	11.9 (7.1-18.6)	-	-
Neutrophils	10.6 (6.3-15.9)	-	-
Lymphocytes	0.6 (0.4-1.3)	-	-
Platelets	259.0 (205.5-276.0)	-	-
PTT
INR
Creatinine	56.0 (45.5-75.5)	-	-
Lactate	1.1 (0.8-1.4)	-	-
P/F Ratio, median (IQR)	262.0 (175.5-339.5)	-	-
Interventions, n (%)
Antibiotics	5 (100)	2 (40)	3 (60)
Antivirals	2 (40)	1 (20)	0 (0)
Steroids	3 (60)	2 (40)	0 (0)
Vasoactive medications	2 (40)	0 (0)	0 (0)
Renal Replacement	0 (0)	0 (0)	0 (0)
High Flow Nasal Cannula	0 (0)	0 (0)	0 (0)
Noninvasive MV	3 (60)	0 (0)	0 (0)
Invasive MV	3 (60)	0 (0	0 (0)

## Sheet: Table S3
Table S3. Summary of cohort demographics
Variables	COVID +VE	COVID -VE
n	5	5
Age, yr, median (IQR)	62 (51-63)	60 (51-62)
Sex, female: male	02:03:00	02:03:00
Chest radiograph, n (%)
Bilateral pneumonia	4 (80)	1 (20)
Unilateral pneumonia	1 (20)	3 (60)
Normal	0 (0)	1 (20)
Sepsis diagnosis, n (%)
Suspected	0 (0)	5 (100)
Confirmed	5 (100)	0 (0)
Comorbidities, n (%)
Hypertension	2 (40)	2 (40)
Diabetes	2 (40)	1 (20)
Chronic Kidney Disease	0 (0)	0 (0)
Coronary Artery Disease	1 (20)	1 (20)
Chronic Heart Failure	0 (0)	1 (20)
Cancer	0 (0)	0 (0)
COPD	0 (0)	1 (20)
Baseline medications, n (%)
Antiplatelet	1 (20)	3 (60)
Anticoagulants	0 (0)	0 (0)
Outcome, n (%)
Alive	1 (20)	3 (60)
Dead	4 (80)	2 (40)

## Sheet: Table S4
Table S4. A list of samples for TMT labeling and mass spectrometry analysis
Note: The channel 3 data (A3, B3 and C3) were not used for analysis due to strong reporter ion interferences from channel 1 (pervanadate-treated PBMC booster channel, A1, B1 and C1).
Subject	Age	Sex	Day collected	TMT batch & channels
	63	M	day1	A9, C2
COV1			day7	A2
			day10	A6
	63	F	day1	A10, C3
COV2			day7	A4
			day10	A7
	62	F	day1	A11, C4
COV3			day7	A5
			day10	A8
	47	M	day1	B2
COV4			day7	B5
			day10	B7
	55	M	day1	B4
COV5			day7	B6
			day10	B8
ICU1	60	M	day1	B3, C5
ICU2	63	F	day1	C6
ICU3	61	F	day1	C7
ICU4	45	M	day1	B9
ICU5	56	M	day1	C8
HC1	59	M		A3, C9
HC2	63	F		C10
HC3	62	F		C11
HC4	47	M		B10
HC5	55	M		B11
PBMC, PV+				A1, B1, C1

## Sheet: Table S5
Table S5. Mass spectrometer data collection parameters
	Proteome	IMAC phosphoproteome	pTyr phosphoproteome
LC gradient (min)	4 hours	4 hours	2 hours
MS1 resolution	70000	70000	70000
MS1 AGC	3000000	3000000	3000000
MS1 maxIT (ms)	50	50	50
MS1 mass range (m/z)	375 to 1400	375 to 1400	375 to 1400
MS2 resolution	70000	35000	70000
MS2 AGC	100000	100000	100000
MS2 maxIT (ms)	240	110	240
TopN	10	22	8
Isolation window (m/z)	0.7	0.7	0.7
Fixed first mass (m/z)	120	120	120
NCE	32	32	32
Dynamic exclusion (s)	50	50	40

## Sheet: Table S6
Table S6. Proteome data used for analysis
The p-value, q-value (adjusted p), Log2 difference between the two groups are listed for each protein. A paired T-test was used for comparison between different days from the same five COVID patients.
ProteinID	Index	-Log Student's T-test p-value COV_D1_HC	Student's T-test q-value COV_D1_HC	Log2 difference COV_D1_HC	-Log Student's T-test p-value COV_D7_HC	Student's T-test q-value COV_D7_HC	Log2 difference COV_D7_HC	-Log Student's T-test p-value COV_D10_HC	Student's T-test q-value COV_D10_HC	Log2 difference COV_D10_HC	-Log Student's T-test p-value ICU_HC	Student's T-test q-value ICU_HC	Log2 difference ICU_HC	-Log Student's T-test p-value COV_D7_COV_D1	Student's T-test q-value COV_D7_COV_D1	Log2 difference COV_D7_COV_D1	-Log Student's T-test p-value COV_D10_COV_D1	Student's T-test q-value COV_D10_COV_D1	Log2 difference COV_D10_COV_D1	-Log Student's T-test p-value COV_D10_COV_D7	Student's T-test q-value COV_D10_COV_D7	Log2 difference COV_D10_COV_D7
P04217	A1BG	1.32655	0.0977755	-0.543661	4.12508	0.00316667	-1.42133	1.90298	0.0551632	-0.685986	2.06002	0.0490133	-0.656032	1.68438	0.252347	-0.877666	0.170375	1	-0.142325	2.35412	0.124127	0.735341
P01023	A2M	1.28356	0.104151	0.630588	1.8709	0.0240734	-0.731116	0.282725	0.648871	0.248618	0.37174	0.563312	0.366907	2.17599	0.263451	-1.3617	0.421475	0.973844	-0.38197	1.33696	0.239118	0.979734
P49588	AARS1	0.0755051	0.886894	0.0383339	0.583723	0.306152	0.287919	1.20686	0.144711	0.436292	0.791964	0.283319	0.237538	0.753854	0.427099	0.249585	2.75941	0.418667	0.397958	0.472549	0.52812	0.148373
Q9NRN7	AASDHPPT	1.02131	0.162796	0.23776	0.554555	0.326024	0.172454	0.812408	0.269607	0.219717	1.24649	0.138142	0.284031	0.3247	0.682525	-0.0653053	0.0498685	1	-0.0180431	0.148	0.81973	0.0472622
Q9NP58	ABCB6	1.50297	0.0740806	-0.673051	0.78111	0.202633	-0.395884	1.34407	0.119665	-0.717223	1.02113	0.192107	-0.427238	1.06732	0.322	0.277166	0.0826051	1	-0.0441719	0.599342	0.450437	-0.321338
P33527	ABCC1	0.20942	0.710555	-0.094001	0.177048	0.715427	-0.0779175	0.578461	0.39945	-0.337093	0.170366	0.781411	-0.0628559	0.0848734	0.913088	0.0160835	0.415379	0.978373	-0.243092	0.478821	0.523963	-0.259176
O15439	ABCC4	1.34837	0.0942138	-0.396229	0.479508	0.383021	-0.224839	0.934133	0.221442	-0.303991	1.05306	0.182988	-0.314605	0.656202	0.464466	0.17139	0.319287	1	0.0922382	0.245466	0.722158	-0.0791519
P28288	ABCD3	0.782986	0.248793	-0.489257	1.88251	0.0239212	-1.36009	1.96889	0.051156	-0.911668	0.44677	0.497525	-0.262227	0.604971	0.491897	-0.946047	1.10723	0.901939	-0.422411	0.748434	0.379926	0.615495
P61221	ABCE1	1.73086	0.0532681	0.591743	1.15758	0.0909513	0.627244	1.52088	0.091513	0.672223	3.35802	0.0231	0.767862	0.0553927	0.935501	0.0355011	0.265822	1	0.0804798	0.0654714	0.915517	0.0449787
Q8NE71	ABCF1	0.141682	0.804498	-0.171586	0.375679	0.47298	0.282417	0.424783	0.51612	0.303284	0.444454	0.499556	-0.417314	0.449913	0.592776	0.454003	0.466561	0.972211	0.47487	0.0882757	0.890527	0.0208672
Q9UNQ0	ABCG2	1.57774	0.0674455	-0.989134	2.58037	0.00897704	-1.01429	2.25854	0.0392429	-1.21707	1.22236	0.143163	-0.55615	0.028882	0.968852	-0.0251522	0.292835	1	-0.227941	0.280435	0.693824	-0.202789
Q9NUJ1	ABHD10	0.669074	0.304646	-0.421104	0.315293	0.53657	-0.23931	0.094477	0.875055	-0.0878925	0.827303	0.266677	-0.485292	0.442628	0.596266	0.181794	1.28158	0.871249	0.333212	0.259833	0.713966	0.151418
Q96IU4	ABHD14B	0.704406	0.287393	-0.315249	1.06437	0.110976	-0.407112	0.716099	0.317652	-0.349165	0.408831	0.532658	-0.23696	0.53062	0.53288	-0.0918629	0.0597806	1	-0.0339157	0.170478	0.796277	0.0579472
Q8IZP0	ABI1	0.605661	0.344255	0.346344	1.33584	0.0644901	0.640235	0.133341	0.823581	0.103086	0.214595	0.728307	0.171566	1.30204	0.273775	0.293891	0.618049	0.958625	-0.243258	1.79853	0.168642	-0.537149
O14639	ABLIM1	1.61841	0.0640341	-1.06265	2.07899	0.0181977	-1.49381	1.5557	0.0870099	-0.98418	1.21205	0.145056	-1.02167	0.884916	0.371794	-0.431164	0.100613	1	0.0784698	0.673374	0.415064	0.509634
Q9P1F3	ABRACL	0.496224	0.421323	-0.363329	0.656631	0.264031	-0.426009	0.0404876	0.946111	0.0525127	1.54883	0.0876425	-0.676847	0.0802432	0.914389	-0.0626793	0.539207	0.965335	0.415842	0.697941	0.404866	0.478521
Q15018	ABRAXAS2	0.563127	0.372777	0.326288	0.150166	0.757548	0.126419	0.234631	0.698892	0.131638	0.315932	0.617358	0.198272	0.280959	0.717389	-0.199868	0.328409	1	-0.19465	0.00711226	0.992789	0.00521889
P09110	ACAA1	0.241377	0.672704	-0.138733	0.0500933	0.912399	0.0382778	0.588777	0.393098	-0.256387	0.407824	0.533416	-0.189708	0.318809	0.685637	0.177011	0.240413	1	-0.117654	0.598297	0.449749	-0.294665
P42765	ACAA2	0.791445	0.245549	0.283452	0.158837	0.744412	0.115823	0.763097	0.292691	0.332423	0.465075	0.482595	0.188984	0.217264	0.775685	-0.167629	0.0805677	1	0.0489704	0.708112	0.400091	0.216599
Q13085	ACACA	1.52002	0.0728342	-1.11756	1.88404	0.0238686	-0.814722	1.29563	0.128129	-0.591936	1.34945	0.118914	-0.573551	0.287992	0.711485	0.302838	0.888695	0.934241	0.525624	0.349379	0.624904	0.222786
P11310	ACADM	0.273287	0.635185	0.0976448	0.328752	0.523032	0.094912	0.157216	0.793229	0.0431107	0.135629	0.82072	-0.0587814	0.00539017	0.99681	-0.00273285	0.14867	1	-0.0545341	0.154483	0.81425	-0.0518013
P16219	ACADS	0.989916	0.171797	-0.28194	0.897133	0.157473	-0.209682	0.0672162	0.906309	0.0397713	1.36118	0.116581	-0.338441	0.368166	0.644833	0.0722584	0.530036	0.961108	0.321711	0.566481	0.468594	0.249453
P49748	ACADVL	1.35475	0.0933432	-0.474538	2.08434	0.0180697	-0.516927	2.20574	0.0408525	-0.532983	0.694745	0.324246	-0.184351	0.0796865	0.914328	-0.0423897	0.132143	1	-0.058445	0.0637874	0.916529	-0.0160553
Q15057	ACAP2	1.49169	0.0746699	0.274623	2.18991	0.015234	0.386388	0.287565	0.645324	0.0634426	1.68263	0.0736866	0.237172	0.667416	0.462228	0.111765	1.3858	0.930706	-0.21118	1.59888	0.184517	-0.322945
P24752	ACAT1	1.44685	0.0811944	0.495137	1.52244	0.0459572	0.567542	1.59776	0.081858	0.639151	1.08921	0.172238	0.408927	0.376566	0.635186	0.0724045	0.367532	1	0.144013	0.217258	0.751179	0.0716087
Q9BWD1	ACAT2	0.327869	0.579991	-0.20763	0.983711	0.131877	-0.451019	0.194243	0.748481	-0.129847	0.256551	0.684707	-0.169724	0.503316	0.554899	-0.24339	0.111098	1	0.0777824	1.8714	0.16388	0.321172
Q9H3P7	ACBD3	0.34461	0.563347	-0.126102	0.14755	0.761816	0.0545761	0.37353	0.559216	-0.113484	0.736119	0.304823	-0.224759	0.765564	0.418877	0.180678	0.0337012	1	0.0126183	1.3378	0.239235	-0.16806
P22303	ACHE	0.831147	0.227796	-0.403585	0.867619	0.167008	-0.347717	0.885975	0.240422	-0.444442	0.913738	0.229544	-0.318227	0.125353	0.869283	0.0558689	0.0741014	1	-0.0408569	0.534378	0.486625	-0.0967258
Q9UKV3	ACIN1	0.771468	0.254069	0.171695	3.95222	0.00262687	0.453913	0.541001	0.426718	0.0850826	0.221675	0.722846	0.0735798	1.3083	0.27399	0.282218	0.585004	0.957309	-0.0866123	2.94384	0.146571	-0.36883
Q16570	ACKR1	0.853939	0.220025	-0.682946	0.850386	0.173681	-0.711887	0.973979	0.204763	-0.839425	0.699588	0.32174	-0.565543	0.0597798	0.928337	-0.028941	0.207517	1	-0.156479	0.166428	0.799656	-0.127538
P53396	ACLY	0.0518123	0.923226	-0.0282333	0.393664	0.454127	0.132284	0.082826	0.887336	0.0548283	0.0273331	0.962277	-0.0141739	0.356649	0.657986	0.160517	0.0933484	1	0.0830616	0.202637	0.766936	-0.0774555
P21399	ACO1	0.508071	0.412352	0.198124	0.407153	0.442059	0.167848	1.04222	0.184054	0.417731	2.0986	0.0471477	0.501216	0.0847678	0.912563	-0.0302757	0.823013	0.937886	0.219607	0.553684	0.477379	0.249883
Q99798	ACO2	0.682553	0.297719	0.19531	0.339802	0.509897	0.134326	0.832167	0.26116	0.269308	0.453783	0.492456	0.173321	0.217577	0.776113	-0.060984	0.424124	0.973624	0.0739979	0.397118	0.580927	0.134982
P49753	ACOT2	1.28137	0.104126	-0.619131	0.301192	0.551828	0.286027	0.134388	0.822931	0.0662231	0.605639	0.380921	-0.410165	0.702165	0.446318	0.905157	1.03751	0.923686	0.685354	0.313948	0.66072	-0.219803
O00154	ACOT7	1.56005	0.0691135	-1.06649	1.00336	0.126226	-0.744579	0.786718	0.280776	-0.539378	0.93238	0.222192	-0.551651	0.490194	0.567268	0.321912	0.567697	0.961159	0.527113	0.159051	0.808854	0.205201
Q9Y305	ACOT9	0.0923951	0.863045	-0.117691	0.00962241	0.978017	-0.0121716	0.086505	0.883596	0.0985722	0.529339	0.433507	-0.559609	0.123998	0.87009	0.105519	0.739496	0.943925	0.216263	0.187794	0.777475	0.110744
Q15067	ACOX1	0.679855	0.299441	0.355681	0.0179022	0.969069	0.0141251	0.233699	0.699036	0.148581	1.12593	0.162143	0.476106	1.12945	0.313519	-0.341556	0.52311	0.958211	-0.2071	0.243821	0.723577	0.134455
P24666	ACP1	0.0894816	0.867693	0.0696796	0.238432	0.629906	0.190668	0.0436857	0.941606	-0.0411709	0.231905	0.710449	0.133524	0.240447	0.755592	0.120988	0.117894	1	-0.110851	0.32946	0.642905	-0.231839
Q4G176	ACSF3	1.82914	0.0470403	-1.30426	0.676133	0.254531	-0.591968	0.893709	0.237626	-0.817615	0.210336	0.733149	-0.268434	1.56895	0.243073	0.712289	0.456412	0.979686	0.486642	0.230219	0.735156	-0.225647
P33121	ACSL1	1.78038	0.0501824	0.76474	2.13259	0.0168568	0.917203	1.51549	0.0924741	0.579582	1.53997	0.0884579	0.608495	0.267433	0.728318	0.152463	0.432756	0.9723	-0.185158	0.778487	0.366199	-0.337621
O95573	ACSL3	0.761083	0.257474	0.300348	0.525041	0.346676	0.311693	0.772258	0.288219	0.340261	0.14227	0.813836	0.0799114	0.0203573	0.976318	0.0113449	0.117461	1	0.0399132	0.0577354	0.924515	0.0285683
O60488	ACSL4	1.11236	0.137665	0.249377	1.34236	0.063783	0.294299	1.48188	0.0959843	0.330411	1.26586	0.134956	0.329226	0.20418	0.787159	0.0449219	0.414124	0.97597	0.0810341	0.11593	0.857297	0.0361122
Q9ULC5	ACSL5	0.577078	0.362295	-0.15643	0.30684	0.545731	-0.126985	0.178194	0.766318	-0.0894817	0.078226	0.8935	0.0618378	0.0944998	0.904746	0.0294449	0.191057	1	0.0669479	0.0662869	0.914641	0.0375031
P68133	ACTA1	1.14167	0.131647	0.425523	0.401416	0.446122	0.187522	0.742543	0.304037	0.33016	0.421429	0.521408	0.186047	0.775956	0.414622	-0.238001	0.242657	1	-0.0953636	0.280584	0.693773	0.142638
P60709	ACTB	0.310483	0.600796	0.103385	0.716694	0.233138	-0.153651	0.242217	0.691753	0.0838657	0.377154	0.559554	-0.110711	0.865294	0.376666	-0.257035	0.0889392	1	-0.019519	0.905636	0.321853	0.237516
Q562R1	ACTBL2	0.0275293	0.957052	0.019939	0.414524	0.436053	0.180526	0.91781	0.227616	0.269533	0.275906	0.661618	-0.148496	0.165225	0.823252	0.160587	0.528908	0.959818	0.249594	0.163792	0.802286	0.0890072
P63261	ACTG1	0.954407	0.183323	-0.394447	3.51871	0.00394118	-1.18435	0.618486	0.372935	-0.311814	1.40694	0.10815	-0.889159	2.30219	0.277697	-0.789903	0.161533	1	0.0826324	2.29892	0.125577	0.872536
O96019	ACTL6A	0.994023	0.170779	0.689066	0.926444	0.147646	0.7487	0.191196	0.752142	0.106876	1.85296	0.0598333	0.699857	0.0419053	0.953862	0.059634	1.3136	0.881461	-0.58219	0.675076	0.415073	-0.641824
P12814	ACTN1	0.711175	0.283356	0.181453	0.125086	0.793825	0.0419979	0.149773	0.801326	0.0531425	0.119061	0.838683	-0.0511631	0.769137	0.417001	-0.139455	2.31923	0.690857	-0.12831	0.0379468	0.95177	0.0111446
Q08043	ACTN3	1.10636	0.13881	0.444508	0.596905	0.298248	0.351396	0.882927	0.241886	0.378957	0.392891	0.544624	0.225829	0.209982	0.782268	-0.0931126	0.216284	1	-0.065551	0.0472871	0.938589	0.0275616
O43707	ACTN4	2.34041	0.0276765	0.582683	2.85591	0.00622989	0.617019	3.07098	0.0177079	0.584554	1.54299	0.0881828	0.312687	0.0903291	0.90868	0.0343357	0.0072162	0.997387	0.00187149	0.109037	0.864394	-0.0324642
Q9NZ32	ACTR10	0.283948	0.626952	0.238015	1.0722	0.109101	0.694673	0.34673	0.58571	0.330991	0.421372	0.521227	0.347129	1.93985	0.253915	0.456659	0.147429	1	0.092976	0.504198	0.508664	-0.363683
P61163	ACTR1A	1.35825	0.0930774	0.447794	0.136958	0.777788	-0.0547245	0.455887	0.489462	0.237741	0.279305	0.657393	0.113755	2.08974	0.244	-0.502518	0.449118	0.971031	-0.210053	0.49683	0.513544	0.292465
P42025	ACTR1B	1.44145	0.0821201	-0.298837	1.81397	0.0265588	-0.23249	1.49181	0.0948095	-0.353139	2.3335	0.0370635	-0.347348	0.594959	0.496246	0.0663475	0.192116	1	-0.0543022	0.454952	0.539886	-0.12065
P61160	ACTR2	1.06538	0.150317	0.447594	1.5537	0.0433806	0.655803	1.70701	0.0702405	0.464407	1.82548	0.0621503	0.443095	0.413636	0.616404	0.20821	0.0284289	1	0.0168133	0.33228	0.640906	-0.191396
P61158	ACTR3	0.661736	0.308997	0.240556	0.654231	0.265269	0.22113	0.62391	0.369876	0.204641	0.00174344	0.997186	0.000990295	0.0562636	0.935159	-0.019426	0.173186	1	-0.035915	0.0543743	0.929013	-0.016489
Q9P1U1	ACTR3B	2.02764	0.036836	-1.14577	1.02298	0.121324	-0.781271	0.680201	0.334879	-0.79458	1.01889	0.192818	-0.759059	0.503239	0.554665	0.364495	0.339684	1	0.351185	0.0108261	0.986825	-0.0133097
Q8TDG2	ACTRT1	0.270723	0.63742	0.209272	0.237686	0.630515	0.230575	0.158857	0.791495	0.108584	0.118316	0.838447	0.0823393	0.0174153	0.980749	0.0213036	0.266814	1	-0.100687	0.12385	0.848088	-0.121991
Q03154	ACY1	0.90051	0.201943	0.186467	0.601251	0.296175	-0.396203	0.109607	0.856285	-0.0519989	0.25877	0.681569	0.049482	0.889108	0.370291	-0.58267	1.18683	0.9018	-0.238466	0.583127	0.458515	0.344204
P07311	ACYP1	0.573313	0.364667	0.467444	0.497601	0.368461	0.523424	0.0431953	0.942131	0.0347691	0.209033	0.734339	0.11391	0.0957338	0.903793	0.05598	0.689791	0.949415	-0.432675	0.457981	0.539358	-0.488655
P00813	ADA	0.303056	0.608525	-0.168083	0.940269	0.143743	-0.505707	0.368636	0.563804	-0.210435	0.39007	0.547817	-0.235937	0.444426	0.595905	-0.337624	0.342478	1	-0.0423519	0.373457	0.603946	0.295272
Q9NZK5	ADA2	1.04311	0.156155	-0.618091	2.99121	0.0055302	-1.41883	1.25767	0.135054	-0.7699	0.199242	0.747456	0.168514	1.601	0.241406	-0.800737	0.174078	1	-0.151809	1.45505	0.218084	0.648928
O14672	ADAM10	0.0488849	0.927588	-0.0275009	0.338181	0.511727	0.156522	0.190857	0.752171	0.0962715	0.0413061	0.944989	-0.0276314	0.48694	0.569564	0.184023	0.399304	0.979726	0.123772	0.119579	0.854127	-0.0602509
P78536	ADAM17	0.26123	0.648948	0.325768	1.08268	0.106727	1.41425	0.0644216	0.908464	0.122968	1.00197	0.198409	0.97876	0.800104	0.403857	1.08848	0.0997586	1	-0.2028	1.03977	0.286474	-1.29128
P55265	ADAR	3.66414	0.014963	1.29182	4.07739	0.00303704	1.52295	1.84483	0.0582759	0.708029	2.47344	0.0321517	1.12924	0.871884	0.375375	0.23113	1.28591	0.879775	-0.58379	1.82601	0.167257	-0.81492
O43306	ADCY6	0.099354	0.851947	-0.0797127	0.0128246	0.97514	0.0112844	0.420855	0.519142	0.278418	0.183716	0.766424	-0.139098	0.234673	0.762335	0.0909971	2.58911	0.612	0.35813	0.605245	0.446	0.267133
P35611	ADD1	0.259101	0.650946	0.0983189	0.281696	0.574198	0.108498	0.00102349	0.99502	0.000686264	0.600119	0.384709	0.184411	0.0209179	0.976612	0.0101788	0.117796	1	-0.0976326	0.19895	0.769227	-0.107811
P35612	ADD2	1.59224	0.0659616	0.482212	2.57794	0.00898129	0.563073	0.615716	0.374421	0.291748	3.49358	0.02075	0.653694	0.185952	0.806902	0.0808613	0.213161	1	-0.190464	0.630932	0.434989	-0.271326
Q9UEY8	ADD3	0.698313	0.289364	0.16758	1.17527	0.087817	0.253336	0.281112	0.649692	0.0759804	1.25397	0.137466	0.192665	0.188882	0.805767	0.0857559	0.253894	1	-0.0916	1.20432	0.246607	-0.177356
P48960	ADGRE5	2.25083	0.0280366	0.644096	2.01309	0.0198933	0.802126	0.758322	0.295359	0.272234	1.10703	0.166853	0.357026	0.311398	0.692058	0.158029	1.33395	0.901487	-0.371862	1.02847	0.289922	-0.529891
Q86Y34	ADGRG3	0.826261	0.229121	0.731552	0.63226	0.277988	0.587992	0.370263	0.562854	0.375994	0.472626	0.477212	0.470118	0.192765	0.802146	-0.14356	1.91024	0.918977	-0.355558	0.376248	0.601346	-0.211998
Q86SQ4	ADGRG6	0.242753	0.67117	-0.179564	2.28962	0.0131654	-0.949689	1.32239	0.123616	-0.49453	2.12186	0.0464633	-0.602456	1.1501	0.307798	-0.770126	0.375061	0.998635	-0.314966	0.560623	0.472735	0.455159
P11766	ADH5	0.21212	0.707507	-0.10094	0.751979	0.216079	-0.30219	0.20785	0.73012	-0.120111	0.514128	0.446374	-0.220345	0.771039	0.418186	-0.20125	0.0393675	1	-0.0191704	0.598558	0.450697	0.18208
Q15848	ADIPOQ	1.76008	0.0512427	-0.975386	2.19998	0.0150317	-1.65526	2.16708	0.0424492	-1.14018	1.1178	0.165005	-0.88056	0.753489	0.425719	-0.679869	0.249832	1	-0.164795	0.686028	0.410046	0.515075
P55263	ADK	0.845891	0.221881	-0.37238	0.537972	0.337054	-0.324933	0.681049	0.334632	-0.36261	0.530763	0.433062	-0.231303	0.182922	0.809908	0.0474468	0.0143567	1	0.00976982	0.0562185	0.926721	-0.037677
P35318	ADM	1.81119	0.0480344	2.13637	2.34623	0.0123502	1.59795	2.09058	0.0459397	1.41656	2.05492	0.0491549	1.41017	0.372221	0.639208	-0.538418	0.476255	0.970609	-0.719811	0.360735	0.615267	-0.181392
Q9BRR6	ADPGK	0.833293	0.22681	0.213871	0.267289	0.593107	0.156237	0.0071121	0.987385	0.00316696	0.399281	0.539837	0.120693	0.07764	0.915208	-0.057634	0.490318	0.968647	-0.210704	0.216309	0.752215	-0.15307
P54922	ADPRH	0.915881	0.196812	-0.66427	1.13873	0.0945326	-0.806377	0.576894	0.400271	-0.403335	0.39585	0.54234	-0.30403	0.110258	0.886785	-0.142107	0.22382	1	0.260935	0.961483	0.304974	0.403042
Q9NX46	ADPRS	1.0747	0.147317	-0.353101	0.489855	0.37433	-0.210924	1.13157	0.15982	-0.407143	0.557957	0.412777	-0.203971	0.469047	0.582028	0.142177	0.155975	1	-0.0540413	0.449883	0.544767	-0.196218
Q16186	ADRM1	0.134797	0.811161	-0.0624817	0.310983	0.541855	0.125321	1.02972	0.187075	0.216462	0.485247	0.467493	0.171807	0.33837	0.668465	0.187803	0.76787	0.956646	0.278944	0.300123	0.673574	0.0911415
P30566	ADSL	0.00776895	0.984349	0.00514565	0.0435866	0.924533	-0.0249851	0.0398209	0.946659	-0.0310158	0.489716	0.465314	0.229944	0.0513559	0.941006	-0.0301308	0.0360054	1	-0.0361614	0.0109654	0.986896	-0.00603065
P30520	ADSS2	1.62706	0.063546	0.806013	3.42608	0.00428205	1.18548	1.96599	0.0515423	0.650145	2.29776	0.0378141	0.856836	0.970723	0.351193	0.379472	0.273724	1	-0.155868	2.73633	0.133273	-0.53534
Q9Y4W6	AFG3L2	0.501141	0.417092	0.366167	0.464743	0.393809	0.370013	0.480617	0.470843	0.360608	0.853435	0.256714	0.536658	0.00807377	0.993995	0.00384598	0.0099283	1	-0.00555916	0.0249022	0.968445	-0.00940514
P43652	AFM	2.63385	0.0214237	-0.976566	1.82444	0.0258082	-1.07194	1.01359	0.191103	-0.508215	2.09358	0.0472022	-0.672196	0.136664	0.852194	-0.0953789	0.971656	0.933017	0.468351	1.27562	0.238193	0.56373
Q6ULP2	AFTPH	0.686571	0.295637	-0.434281	0.600778	0.296299	-0.379387	0.00698596	0.987401	0.00692177	0.226696	0.717868	-0.300637	0.118652	0.87652	0.0548939	1.60069	0.945788	0.441203	0.886509	0.331974	0.386309
P20933	AGA	0.284644	0.626322	-0.200813	0.560795	0.321328	-0.384296	0.218811	0.717135	-0.138457	0.0402506	0.946136	-0.0296747	0.585056	0.500353	-0.183483	0.268938	1	0.0623562	0.613003	0.441695	0.245839
P52594	AGFG1	0.88989	0.206464	-0.2959	1.01398	0.123512	-0.30882	0.66114	0.346351	-0.186518	0.963411	0.210988	-0.23844	0.0243509	0.973963	-0.0129196	0.338875	1	0.109382	0.33339	0.639263	0.122301
Q53H12	AGK	0.190101	0.735204	0.129817	0.130437	0.786183	-0.101278	0.248779	0.68373	0.209142	0.0252768	0.965429	0.021661	0.735029	0.432	-0.231095	0.0901101	1	0.0793251	0.416215	0.565231	0.31042
P35573	AGL	1.143	0.131559	0.322461	1.22758	0.0798364	0.570456	1.90498	0.055086	0.510209	3.17837	0.024	0.613678	0.381476	0.632398	0.247995	0.572756	0.957116	0.187748	0.110669	0.862768	-0.060247
Q9UKV8	AGO2	0.357898	0.548495	0.289611	1.07954	0.107416	0.560112	0.440576	0.503252	0.302476	1.01538	0.193277	0.561195	0.353848	0.660618	0.270501	0.0103338	1	0.0128647	1.14378	0.259356	-0.257636
O15120	AGPAT2	0.166177	0.769007	0.0767824	1.05417	0.113532	0.335408	0.0206422	0.972764	-0.0123943	0.0849952	0.884935	0.0643244	0.89595	0.367915	0.258625	0.139696	1	-0.0891768	1.03224	0.288345	-0.347802
Q9NRZ7	AGPAT3	0.20939	0.71031	-0.22348	1.64816	0.0358378	-0.79676	1.02874	0.186878	-0.561381	0.0431631	0.942645	0.0631569	0.432059	0.602282	-0.57328	0.235039	1	-0.337901	0.481734	0.522959	0.235379
O00116	AGPS	1.48172	0.0758577	0.860708	0.338291	0.511795	0.192576	0.873546	0.24629	0.416861	0.610202	0.379562	0.355927	0.952022	0.351588	-0.668132	0.655613	0.955397	-0.443847	0.86996	0.336195	0.224285
P01019	AGT	1.23952	0.111348	-0.611755	2.27327	0.013528	-1.12546	0.780093	0.284816	-0.425087	1.3992	0.109261	-0.616051	1.05694	0.326697	-0.513702	0.299927	1	0.186668	1.26638	0.239075	0.70037
Q6RW13	AGTRAP	2.24953	0.0280243	0.672326	1.89686	0.0234735	0.721385	1.77628	0.0641204	0.630276	1.44458	0.102363	0.626558	0.0859341	0.911348	0.0490593	0.0806765	1	-0.0420498	0.198572	0.767898	-0.0911091
Q8WYP5	AHCTF1	0.641613	0.321222	0.328888	1.36548	0.0613478	0.610921	0.0213504	0.971908	-0.0186037	0.753647	0.297325	0.326808	0.452371	0.589766	0.282033	0.41353	0.97559	-0.347492	1.91208	0.16043	-0.629525
P23526	AHCY	0.297375	0.612884	-0.15616	0.134799	0.781062	0.0734917	0.0906609	0.878667	-0.0642292	0.35381	0.578489	0.201856	0.925309	0.355961	0.229652	0.113965	1	0.0919308	0.243637	0.723205	-0.137721
O43865	AHCYL1	0.352346	0.555102	0.219972	0.53466	0.339426	0.257913	0.38298	0.550682	0.188763	0.728273	0.308855	0.299701	0.0598966	0.928604	0.037941	0.0506099	1	-0.0312092	0.129876	0.839062	-0.0691502
Q09666	AHNAK	0.1253	0.82427	-0.0577286	1.07457	0.108511	-0.253559	0.557499	0.414551	-0.174524	0.285452	0.651022	-0.111543	0.684728	0.453348	-0.19583	0.713869	0.937376	-0.116796	0.313758	0.66025	0.0790344
O95433	AHSA1	1.19653	0.119092	0.374974	3.04235	0.00549104	0.544437	2.74689	0.0240567	0.562724	1.14226	0.158983	0.328014	0.55244	0.518805	0.169463	0.998384	0.944	0.18775	0.0814831	0.898483	0.0182877
P02765	AHSG	1.09163	0.142461	-0.851891	2.78685	0.00697938	-1.68161	1.51397	0.092751	-0.855226	1.47262	0.0987724	-0.844631	1.15961	0.307692	-0.829722	0.00216434	0.998284	-0.00333519	1.66921	0.180539	0.826387
Q9NZD4	AHSP	4.03728	0.0133333	-2.65589	4.62431	0.000615385	-2.81069	3.24004	0.0184762	-1.70002	2.77192	0.0274063	-2.34261	0.198771	0.794945	-0.154806	1.45117	0.937162	0.955863	2.32242	0.122647	1.11067
P55008	AIF1	2.30057	0.0279456	-0.723817	2.41718	0.0110303	-0.925663	1.55732	0.0869447	-0.726095	1.30526	0.127389	-0.469524	0.384823	0.631723	-0.201846	0.00267191	0.997802	-0.00227737	0.285285	0.69032	0.199569
O95831	AIFM1	1.23081	0.112825	0.681599	2.23036	0.0143952	1.01038	0.637041	0.360009	0.368974	0.808049	0.275401	0.597078	1.22561	0.289874	0.328783	0.618667	0.960068	-0.312626	1.85285	0.165264	-0.641409
O00170	AIP	1.85428	0.0453237	0.942384	2.01489	0.0198835	1.02409	1.26349	0.134017	0.685238	1.59763	0.0822544	0.818658	0.118129	0.877468	0.0817093	1.20197	0.899117	-0.257146	0.57284	0.464667	-0.338856
P00568	AK1	1.91139	0.042023	0.60581	1.92361	0.0227001	0.625828	0.970527	0.206396	0.367633	2.8037	0.0281356	0.743924	0.0415155	0.953425	0.020018	0.310132	0.99981	-0.238177	0.5308	0.487399	-0.258195
P54819	AK2	0.721054	0.278212	0.263473	0.368294	0.480158	0.15892	0.376868	0.555862	0.169513	0.609683	0.379544	0.161064	0.375642	0.63627	-0.104554	0.29129	1	-0.0939602	0.0386859	0.951379	0.0105934
Q9UIJ7	AK3	0.0356776	0.946072	-0.0238468	0.384658	0.463179	-0.193808	0.0207854	0.972713	-0.0137154	0.250957	0.690072	0.15812	0.419127	0.613292	-0.169962	0.032205	1	0.0101315	0.857291	0.341089	0.180093
Q12802	AKAP13	2.05012	0.0353641	0.627195	1.86875	0.0240946	0.61032	0.569339	0.40559	0.21754	0.95529	0.213597	0.333503	0.0336254	0.964805	-0.0168751	1.33406	0.907303	-0.409655	3.81281	0.0613333	-0.39278
Q99996	AKAP9	0.574947	0.363625	-0.607182	0.924332	0.148046	-0.758696	0.830806	0.261847	-0.625936	0.701226	0.321028	-0.697798	0.259963	0.736558	-0.151514	0.0162303	1	-0.0187537	0.198648	0.767964	0.13276
P14550	AKR1A1	0.838889	0.224487	-0.309298	1.37791	0.0598495	-0.49469	0.922678	0.225686	-0.46655	0.194931	0.753458	-0.128645	0.61267	0.488499	-0.185392	0.255126	1	-0.157252	0.064246	0.916202	0.0281399
P15121	AKR1B1	0.464367	0.447346	0.227278	1.87751	0.0240044	-0.642817	0.310501	0.623726	0.238087	0.118563	0.838784	-0.0764343	1.8415	0.258276	-0.870095	0.0156104	1	0.0108093	1.11125	0.267447	0.880904
P42330	AKR1C3	0.25649	0.65454	-0.133311	0.533815	0.339696	-0.323722	0.227484	0.706062	0.131492	0.0192097	0.974865	0.0139076	0.527655	0.536859	-0.190411	1.48069	0.915143	0.264803	1.08133	0.277035	0.455214
O43488	AKR7A2	0.796546	0.243231	-0.390962	0.648686	0.268218	-0.581163	0.505509	0.452294	-0.399734	0.742982	0.301094	-0.400068	0.277689	0.719899	-0.190202	0.0106181	1	-0.00877228	0.576784	0.461927	0.181429
P31749	AKT1	0.000791518	0.994839	-0.000708008	0.365551	0.483479	-0.305019	0.197598	0.743676	-0.155159	0.153432	0.802297	0.121973	1.10626	0.319694	-0.304311	1.15149	0.927845	-0.154451	0.647293	0.427823	0.14986
P31751	AKT2	0.768452	0.255175	-0.558495	1.61441	0.0383137	-1.16913	0.543351	0.425573	-0.494144	0.771395	0.289687	-0.413318	1.09973	0.319427	-0.610632	0.0488952	1	0.0643508	0.584843	0.456719	0.674983
P13716	ALAD	1.14091	0.131658	-0.723442	0.521108	0.34903	-0.363823	0.619647	0.372463	-0.523176	0.586483	0.393529	-0.382875	0.875647	0.377335	0.359619	0.171393	1	0.200266	0.155648	0.813392	-0.159353
Q13740	ALCAM	0.490409	0.426079	-0.299547	1.97996	0.0209608	-0.731691	0.787838	0.280245	-0.3142	0.672191	0.338539	-0.337398	0.947182	0.351835	-0.432144	0.0219408	1	-0.0146526	1.81578	0.168556	0.417492
Q8IZ83	ALDH16A1	1.21126	0.116495	-0.352331	1.17141	0.0884589	-0.462681	0.500652	0.45554	-0.235611	0.0575283	0.924081	-0.0243263	0.183679	0.809483	-0.11035	0.239302	1	0.11672	1.06298	0.279938	0.22707
P00352	ALDH1A1	1.40524	0.0867816	-0.996941	1.57639	0.0414587	-0.990633	0.793717	0.27683	-0.728009	1.10765	0.166729	-0.898136	0.0141061	0.98611	0.00630798	0.247232	1	0.268932	0.349567	0.62485	0.262624
P05091	ALDH2	0.557122	0.377337	0.245134	0.285779	0.569631	0.137237	0.583216	0.396163	0.295574	0.816717	0.271842	0.316545	1.15313	0.306854	-0.107898	0.0966098	1	0.0504395	0.336118	0.636959	0.158337
P51649	ALDH5A1	0.0526652	0.921956	0.0527662	0.848575	0.174409	0.535116	0.643998	0.355895	0.44936	0.334416	0.598478	0.422083	1.51153	0.253282	0.482349	1.78663	0.948	0.396594	0.216013	0.752733	-0.0857552
P49189	ALDH9A1	0.540528	0.388789	-0.200468	0.573863	0.312881	-0.188159	0.978373	0.203301	-0.312341	1.85589	0.0596248	-0.426274	0.054578	0.936307	0.0123096	0.195583	1	-0.111873	0.292226	0.680934	-0.124183
P04075	ALDOA	1.4838	0.0757143	0.381564	0.829636	0.18183	0.259622	1.00006	0.195639	0.292337	0.808942	0.274896	0.287502	0.348918	0.66436	-0.121942	0.189161	1	-0.0892262	0.115107	0.857972	0.0327156
P09972	ALDOC	0.21593	0.703023	0.0649609	0.660544	0.262146	0.170528	0.300436	0.632989	0.075835	0.566776	0.407364	0.15307	0.805722	0.401039	0.105567	0.0762862	1	0.0108742	1.17447	0.251347	-0.0946926
P18054	ALOX12	0.638874	0.322657	-0.208588	1.31912	0.0669545	-0.370887	0.88072	0.242547	-0.271575	0.829929	0.265365	-0.301087	0.608434	0.489898	-0.162299	0.239151	1	-0.0629868	0.876186	0.335897	0.0993122
P09917	ALOX5	0.555172	0.378755	0.322998	0.827015	0.182961	0.428285	0.0372586	0.950468	0.0278107	0.362721	0.569124	0.221614	0.524701	0.537303	0.105286	1.71929	0.955313	-0.295188	1.89335	0.161962	-0.400474
P20292	ALOX5AP	2.34482	0.027658	0.689944	3.37078	0.00446784	0.879985	2.27074	0.0387445	0.500154	2.76051	0.028124	0.524342	0.408828	0.618476	0.190041	0.368428	1	-0.18979	0.76719	0.369435	-0.379831
P05186	ALPL	1.94185	0.040328	1.10358	2.74306	0.00725926	2.03483	1.70391	0.0706513	1.21798	1.95087	0.0554827	1.52757	1.2109	0.291006	0.931253	0.137677	1	0.114404	2.67348	0.137692	-0.816849
Q86V81	ALYREF	0.12507	0.824131	0.0598103	0.0335555	0.942846	-0.0189922	0.365093	0.566969	0.141399	0.157586	0.798009	0.0674198	0.294796	0.704113	-0.0788025	0.190899	1	0.0815884	0.30434	0.670917	0.160391
P02760	AMBP	1.46355	0.0787213	0.787276	0.20427	0.67598	-0.13319	1.07771	0.173892	0.446646	0.711447	0.315299	0.408004	1.32243	0.275078	-0.920467	0.364214	1	-0.34063	1.17856	0.249482	0.579837
Q01433	AMPD2	0.142904	0.802349	0.0613689	0.61908	0.286025	0.244442	0.111125	0.854852	0.0556648	0.0306357	0.959218	-0.0152569	1.08772	0.319263	0.183073	0.0210445	1	-0.00570412	0.541876	0.482823	-0.188778
Q01432	AMPD3	0.197096	0.727088	0.0878235	1.91061	0.0230551	0.869167	0.451209	0.493412	0.205417	1.23097	0.141913	0.505618	1.84237	0.260522	0.781343	0.197521	1	0.117593	1.04302	0.285923	-0.66375
P04746	AMY2A	1.05664	0.152423	1.13715	0.480128	0.382704	-0.461405	0.508418	0.450771	0.421971	0.00239918	0.997263	-0.00360794	1.25061	0.279286	-1.59856	1.05513	0.914068	-0.715181	1.31473	0.236788	0.883376
Q9Y5C1	ANGPTL3	0.0152589	0.97429	0.0100924	1.17792	0.0877244	-0.411503	0.415082	0.523311	0.189552	0.572632	0.402922	0.26706	1.13297	0.313047	-0.421596	0.790131	0.941576	0.179459	2.60182	0.142581	0.601055
P16157	ANK1	1.95267	0.0397642	-0.663227	2.85917	0.00624928	-0.736472	1.93142	0.0532727	-0.761934	1.73768	0.0697608	-0.569617	0.167843	0.821377	-0.0732441	0.140436	1	-0.0987064	0.0519796	0.933597	-0.0254623
Q9P2R3	ANKFY1	0.341982	0.565339	0.0696384	0.0683463	0.883486	0.0225651	0.0854323	0.884192	0.0222515	0.104493	0.858451	-0.0353409	0.133557	0.856814	-0.0470734	0.12007	1	-0.0473869	0.000725571	0.999	-0.000313568
Q8IWZ3	ANKHD1	1.53795	0.0707554	-0.586243	0.82263	0.184903	-0.360001	0.476327	0.473382	-0.210703	1.2882	0.130784	-0.461703	0.934152	0.354621	0.226242	0.881074	0.92671	0.375539	0.260621	0.713194	0.149297
Q8IZ07	ANKRD13A	0.323974	0.58432	-0.144528	0.122789	0.796969	-0.0672787	0.418725	0.521354	-0.175896	0.650492	0.351709	-0.259995	0.141185	0.848811	0.0772495	0.0638855	1	-0.0313679	0.895485	0.328251	-0.108617
O15084	ANKRD28	3.57281	0.0131765	-0.916068	3.39253	0.00440964	-0.809521	2.60516	0.0289157	-0.827474	2.69087	0.0288108	-0.710437	0.438229	0.598571	0.106547	0.153485	1	0.0885941	0.0383482	0.951679	-0.0179527
Q8N8A2	ANKRD44	0.199336	0.723756	0.153558	0.522903	0.347669	0.370698	0.362004	0.569841	0.240412	0.219651	0.724681	-0.177593	0.613429	0.488191	0.21714	0.275009	1	0.0868543	0.303844	0.671427	-0.130285
Q6NXT1	ANKRD54	0.898804	0.202703	0.335483	2.14186	0.0168304	0.711649	0.866581	0.249325	0.410437	1.5548	0.0869536	0.594168	1.00984	0.335565	0.376166	0.104868	1	0.0749542	0.753793	0.378677	-0.301212
Q9NW15	ANO10	1.11695	0.136829	0.483149	0.289786	0.564508	0.146573	0.386545	0.547745	0.177788	1.39836	0.109066	0.641564	0.927426	0.35546	-0.336576	0.750586	0.947524	-0.30536	0.149503	0.819115	0.0312153
Q4KMQ2	ANO6	0.102743	0.847187	-0.0398186	0.26021	0.602275	-0.101105	0.00034366	0.995703	0.000227356	0.0147125	0.980751	-0.00580635	0.27623	0.720412	-0.0612869	0.108683	1	0.0400459	0.544614	0.482142	0.101333
P39687	ANP32A	0.0224333	0.961426	-0.013385	0.0974723	0.837157	-0.0448696	0.43714	0.507263	-0.145158	0.773754	0.28982	-0.216126	0.128498	0.863605	-0.0314846	0.330907	1	-0.131773	0.309018	0.666921	-0.100289
Q92688	ANP32B	1.03304	0.159304	0.562755	0.867513	0.166941	0.366795	0.932134	0.222292	0.538433	1.68129	0.0738258	0.424619	0.298793	0.700804	-0.195959	0.0298364	1	-0.0243221	0.198857	0.768764	0.171637
Q9BTT0	ANP32E	1.83897	0.0464583	-0.63962	1.69736	0.0329575	-0.484583	1.53954	0.0891325	-0.519486	1.70243	0.0720199	-0.424754	0.271193	0.724032	0.155037	0.254899	1	0.120134	0.0787631	0.903393	-0.034903
P15144	ANPEP	0.760312	0.257814	-0.29618	2.1894	0.0151695	-0.64848	1.23254	0.138505	-0.45581	1.28288	0.131666	-0.495496	0.651352	0.464156	-0.352299	0.237576	1	-0.159629	0.326217	0.646173	0.19267
P04083	ANXA1	2.74132	0.0224706	1.2649	4.24927	0.00228571	1.39731	3.25276	0.0188667	0.983717	3.78756	0.0183158	1.08242	0.14575	0.842651	0.132413	0.660518	0.957082	-0.281181	0.775295	0.367538	-0.413594
P50995	ANXA11	2.26087	0.0278746	0.423217	4.83955	0.000888889	0.857435	3.24568	0.0187541	0.513799	2.74058	0.028237	0.499246	2.16681	0.252582	0.434218	0.325075	1	0.0905819	1.43967	0.217978	-0.343636
P07355	ANXA2	0.339118	0.567291	0.135102	0.182369	0.708268	0.0741352	0.0370278	0.95008	0.0182438	0.2155	0.727573	0.111137	0.236774	0.760317	-0.0609665	0.459139	0.979974	-0.116858	0.166986	0.799345	-0.0558914
P12429	ANXA3	2.59632	0.0212775	1.74516	3.95401	0.00270769	2.29589	5.27009	0	1.50223	3.26639	0.0243922	1.62947	0.574268	0.506377	0.55073	0.315116	1	-0.242921	1.31517	0.2376	-0.793651
P09525	ANXA4	2.14212	0.0320737	0.80597	3.14719	0.00500826	1.08194	2.22797	0.0402184	0.528843	3.67307	0.0186667	0.83524	0.346822	0.663554	0.275974	0.647715	0.954667	-0.277127	1.24729	0.242503	-0.553101
P08133	ANXA6	1.62214	0.0638054	0.425419	1.7636	0.0290183	0.487446	1.04336	0.183827	0.319852	0.657028	0.347223	0.225886	0.213623	0.780135	0.0620266	0.256445	1	-0.105568	0.590538	0.45383	-0.167594
P20073	ANXA7	0.46013	0.451925	-0.216256	0.0257965	0.957088	0.0195007	0.548013	0.422012	-0.273878	0.215565	0.728058	-0.0901188	0.804847	0.401462	0.235756	0.0808537	1	-0.0576221	0.530788	0.487082	-0.293378
Q10567	AP1B1	2.26961	0.0280513	-0.451412	1.50225	0.0474743	-0.47418	0.936932	0.220708	-0.307033	1.90662	0.0567778	-0.365982	0.0498834	0.943728	-0.022768	0.412014	0.975554	0.144379	1.94044	0.160085	0.167147
O43747	AP1G1	1.13893	0.132003	-0.633411	1.72283	0.0313583	-0.929197	1.02756	0.187189	-0.644719	0.956788	0.213345	-0.544473	1.05294	0.326287	-0.295786	0.0171355	1	-0.0113079	1.20747	0.247183	0.284478
Q9BXS5	AP1M1	1.79535	0.0492365	0.789077	3.02752	0.00536111	0.976096	2.08004	0.0460538	0.749489	1.86925	0.0588898	0.794488	0.463981	0.583822	0.187019	0.058635	1	-0.0395878	1.00853	0.293155	-0.226607
O95782	AP2A1	0.0602721	0.911277	0.029509	0.870616	0.166639	0.326689	0.93155	0.222451	0.373952	0.386738	0.551565	0.145457	1.97054	0.250933	0.29718	1.09165	0.919689	0.344443	0.153776	0.81523	0.047263
O94973	AP2A2	0.311129	0.60023	-0.197174	0.411737	0.438765	-0.262659	0.0844778	0.885403	0.0667953	0.00270179	0.996819	0.00217934	0.113262	0.883186	-0.0654842	0.549657	0.955916	0.26397	2.94664	0.150462	0.329454
P63010	AP2B1	0.259153	0.651173	0.0939304	0.774865	0.205514	0.292133	1.18282	0.148305	0.320013	0.41649	0.5258	0.119454	0.588187	0.497965	0.198202	0.743272	0.949451	0.226082	0.0673785	0.914824	0.0278801
Q96CW1	AP2M1	0.267267	0.641166	-0.155491	0.452915	0.402914	0.2881	0.552073	0.418711	0.290673	0.186713	0.762009	-0.112176	1.31957	0.274215	0.443591	1.70386	0.933791	0.446164	0.00418522	0.994572	0.00257301
P53680	AP2S1	0.55074	0.382039	-0.312419	0.227745	0.644757	-0.189802	0.365378	0.56678	0.2618	0.896081	0.236814	-0.486136	0.198043	0.795469	0.122617	1.26438	0.881935	0.574219	0.674831	0.414671	0.451602
O00203	AP3B1	0.612875	0.339777	0.15922	0.758091	0.213859	0.211031	1.25582	0.135197	0.376413	0.0150082	0.980315	-0.00601654	0.176289	0.814801	0.0518105	1.3202	0.886585	0.217192	0.53658	0.486882	0.165382
O14617	AP3D1	1.29133	0.102828	-0.357028	2.35928	0.0121424	-0.612255	1.88252	0.0566085	-0.456333	2.03405	0.0506154	-0.551352	0.970674	0.350716	-0.255228	0.404196	0.981689	-0.0993053	1.252	0.241887	0.155922
Q92572	AP3S1	0.704002	0.28751	-0.229264	1.76864	0.0289152	-0.497957	0.521972	0.440846	-0.232131	1.49429	0.0954475	-0.515304	1.12807	0.31424	-0.268693	0.00499684	0.997899	-0.00286674	0.44208	0.548012	0.265826
Q9UPM8	AP4E1	0.234387	0.682038	0.276266	0.0198254	0.96594	-0.0298475	0.30941	0.623743	0.359531	0.115812	0.84236	-0.155786	0.644795	0.467271	-0.306114	0.0856148	1	0.0832642	0.46451	0.534849	0.389378
Q9Y587	AP4S1	0.587198	0.355334	-0.30862	0.0465382	0.918567	0.0375212	0.0592032	0.916681	-0.0502588	0.471213	0.478045	-0.288917	0.631805	0.477195	0.346141	0.302391	1	0.258361	0.0943107	0.881778	-0.08778
Q7Z5R6	APBB1IP	1.94791	0.0399276	0.531114	2.6159	0.00864912	0.693066	1.87842	0.0567243	0.514864	2.37407	0.0352922	0.441746	0.336302	0.670615	0.161953	0.0374595	1	-0.0162498	0.354242	0.621294	-0.178202
P02743	APCS	1.09398	0.141651	-0.707578	2.51255	0.00960465	-1.22209	0.389302	0.545873	-0.300483	0.149252	0.807191	-0.187371	1.0919	0.319234	-0.514512	1.12167	0.9171	0.407094	1.63049	0.181657	0.921606
P13798	APEH	2.04237	0.0358539	-0.858933	2.51128	0.00956757	-0.869862	1.87437	0.05708	-0.946747	2.02352	0.0514911	-0.79862	0.037823	0.95923	-0.0109283	0.142561	1	-0.0878136	0.132157	0.836585	-0.0768852
P27695	APEX1	1.98851	0.0388942	0.725517	2.48379	0.0101358	1.05871	1.97119	0.0509333	0.684538	0.951052	0.214998	0.427063	0.797897	0.405044	0.333191	0.0793678	1	-0.0409782	1.15662	0.25739	-0.37417
Q9BZZ5	API5	0.254787	0.656076	0.209081	0.66219	0.261151	0.455116	0.735973	0.307512	0.414455	0.146202	0.810353	-0.162251	0.507663	0.551915	0.246035	0.512718	0.962613	0.205374	0.116148	0.857422	-0.0406605
Q96GX9	APIP	0.399223	0.511356	-0.430657	0.3856	0.462433	-0.333971	0.290437	0.642878	-0.30341	0.616023	0.375441	-0.47733	0.0863158	0.911406	0.0966852	0.178757	1	0.127247	0.0311343	0.96068	0.0305614
Q06481	APLP2	0.0394565	0.940319	0.0153152	0.0542936	0.906089	-0.0195229	0.306846	0.625706	-0.139783	0.156651	0.799037	-0.0969467	0.0986697	0.901586	-0.0348381	0.346487	1	-0.155098	0.473103	0.527541	-0.12026
Q9HDC9	APMAP	2.88455	0.0198095	0.757692	2.93323	0.00590596	0.777828	2.47535	0.0305243	0.533681	2.15904	0.0444735	0.627006	0.033588	0.964706	0.0201355	0.714496	0.937397	-0.224011	0.571297	0.465206	-0.244147
P02647	APOA1	0.964535	0.180036	-0.534423	2.21067	0.0147692	-1.08382	0.887479	0.239917	-0.617279	0.165544	0.788138	-0.154734	1.0768	0.323162	-0.549401	0.0746206	1	-0.082856	0.757378	0.375005	0.466545
P02652	APOA2	1.6213	0.0639029	-1.32491	3.84989	0.0033	-2.60099	4.40474	0.014	-2.19947	3.53764	0.0201333	-1.5571	1.44817	0.256279	-1.27608	0.798616	0.940685	-0.874563	0.715786	0.394179	0.401512
P06727	APOA4	1.12831	0.134515	-0.734501	1.19154	0.0857139	-0.703501	0.88331	0.241861	-0.557183	0.31978	0.613596	-0.382216	0.0811982	0.914161	0.0309998	0.55489	0.96079	0.177317	2.05467	0.147717	0.146318
P04114	APOB	1.26719	0.106528	-0.343676	0.643814	0.270975	-0.398213	0.033634	0.95307	-0.0289753	0.134615	0.821259	-0.0816986	0.0631303	0.92738	-0.0545376	0.382519	0.991311	0.3147	0.263913	0.708318	0.369238
Q0VD83	APOBR	1.24105	0.111169	0.557905	2.62307	0.0085298	0.770248	0.902925	0.233608	0.306175	1.2469	0.13824	0.382719	0.356457	0.658041	0.212342	0.468901	0.972623	-0.25173	1.43443	0.218016	-0.464073
P02654	APOC1	0.0335827	0.948514	0.0300461	0.170668	0.724566	-0.17912	0.150783	0.799891	0.166014	0.780073	0.288363	0.342418	0.255787	0.739626	-0.209166	0.107895	1	0.135968	0.488335	0.51825	0.345134
P02655	APOC2	1.72806	0.0534465	-1.61199	2.4455	0.0107569	-2.36109	1.64296	0.0761229	-1.20414	1.38295	0.112336	-0.97348	0.874923	0.376474	-0.749097	0.218184	1	0.407853	0.6468	0.427851	1.15695
P02656	APOC3	1.41575	0.0849595	-1.26232	3.08884	0.00521673	-2.04307	1.58245	0.0832754	-0.795969	0.821908	0.268907	-0.837387	0.990418	0.339175	-0.780748	0.438901	0.971616	0.466353	2.01173	0.146929	1.2471
P05090	APOD	0.0330709	0.949051	-0.0457188	1.57879	0.0414354	-1.07945	1.07579	0.173665	-0.749033	0.0493107	0.933131	-0.0459095	1.15487	0.307382	-1.03373	0.647545	0.953638	-0.703315	0.8745	0.335269	0.330419
P02649	APOE	0.0208991	0.963744	0.0254738	0.20148	0.679258	-0.206181	0.368714	0.563961	0.317919	0.698874	0.322117	0.385212	0.257499	0.737996	-0.231655	0.21909	1	0.292445	0.456027	0.539928	0.5241
Q13790	APOF	0.495848	0.421534	-0.519766	2.23446	0.0142687	-1.7606	2.10163	0.0454262	-1.27542	0.989012	0.202491	-0.692884	0.998527	0.338125	-1.24084	0.551075	0.957467	-0.755659	0.9452	0.30914	0.485179
P02749	APOH	2.27554	0.028039	-0.986215	2.82867	0.00642424	-1.22536	1.83682	0.0584575	-0.729422	1.16064	0.154853	-0.675626	0.559061	0.515742	-0.239145	0.48011	0.970173	0.256793	1.44268	0.216707	0.495937
O14791	APOL1	0.228982	0.687026	-0.0996689	1.12359	0.0979297	-0.705307	0.695951	0.328188	-0.472086	0.0676008	0.90893	0.0489155	0.746195	0.429236	-0.605638	0.458554	0.980007	-0.372417	0.146362	0.820746	0.233221
O95236	APOL3	1.36159	0.0926311	0.977257	2.02858	0.0195413	1.45639	1.08627	0.171012	0.958264	1.81699	0.0624972	1.28617	0.908704	0.362774	0.479132	0.0155909	1	-0.0189926	0.563607	0.470468	-0.498125
O95445	APOM	1.75207	0.0518647	-1.19156	2.32402	0.0127895	-1.43097	1.79279	0.062436	-1.14895	0.734071	0.305245	-0.549335	0.330063	0.676551	-0.239409	0.0394288	1	0.0426136	0.741672	0.382758	0.282022
Q6UXV4	APOOL	0.538791	0.389861	-0.210883	0.238095	0.629991	-0.116013	1.39879	0.10905	-0.356556	0.892268	0.238039	-0.135489	0.149935	0.83778	0.09487	0.505333	0.965388	-0.145673	0.381799	0.597171	-0.240543
P05067	APP	0.451459	0.45953	0.160703	0.308388	0.544093	0.132898	0.00896502	0.986382	0.00553741	0.121699	0.83796	-0.0829132	0.0798792	0.91455	-0.0278057	0.398009	0.980704	-0.155166	0.19203	0.774874	-0.12736
Q9UKG1	APPL1	0.457203	0.454546	-0.136036	1.74026	0.030515	-0.484494	1.00469	0.194003	-0.42444	0.142464	0.813745	0.0366837	1.32807	0.275789	-0.348458	0.612297	0.961035	-0.288404	0.211376	0.757745	0.0600548
Q8NEU8	APPL2	2.11734	0.0329013	-0.455531	3.73732	0.00342268	-0.670057	2.20646	0.0408684	-0.541722	1.43821	0.102655	-0.44771	0.724526	0.436387	-0.214526	0.191633	1	-0.0861908	0.273614	0.699754	0.128335
P07741	APRT	0.985175	0.173259	-0.261749	0.731495	0.225152	-0.216838	0.871152	0.247202	-0.257279	0.16316	0.790982	-0.0481213	0.107027	0.891496	0.0449104	0.0109904	1	0.00446968	0.140002	0.828991	-0.0404408
P29972	AQP1	1.22177	0.114754	-0.731477	1.01257	0.12369	-0.514669	1.44034	0.101509	-0.849974	1.25804	0.136237	-0.539954	0.659041	0.464459	0.216808	0.166807	1	-0.118496	0.996755	0.295578	-0.335304
Q96P48	ARAP1	0.0160492	0.973368	0.00708618	0.165606	0.733027	0.0996284	0.174443	0.771774	-0.0678139	0.128044	0.830974	-0.0604984	0.218542	0.775003	0.0925423	0.557848	0.964461	-0.0749001	0.420127	0.560911	-0.167442
P48444	ARCN1	0.222777	0.694445	0.106833	0.0433453	0.924779	0.0227039	0.195878	0.745686	0.0926216	0.337296	0.596081	-0.135593	0.227575	0.770191	-0.0841286	0.0279876	1	-0.0142109	0.212121	0.756102	0.0699177
P84077	ARF1	0.518958	0.403485	-0.167114	1.4572	0.0520527	-0.405741	0.110892	0.85473	-0.0509117	1.25363	0.137494	-0.323079	1.46457	0.257608	-0.238626	0.308072	0.999011	0.116203	1.63844	0.182851	0.354829
P18085	ARF4	2.08314	0.0343865	1.08368	4.14724	0.00342857	1.58508	3.00593	0.0189796	1.21592	0.95452	0.213617	0.606534	1.17641	0.301296	0.501392	0.272999	1	0.132241	1.41844	0.221044	-0.369151
P84085	ARF5	1.93615	0.0407186	0.969256	3.24443	0.00510798	1.31015	2.51765	0.0307872	0.915509	1.63887	0.0782112	0.895496	0.831259	0.388593	0.340897	0.121641	1	-0.0537464	1.38675	0.226167	-0.394643
Q8N6H7	ARFGAP2	0.21046	0.708979	-0.177638	0.291448	0.562597	-0.229916	0.257517	0.675802	-0.203722	0.0374478	0.95135	-0.0354919	0.135569	0.853322	-0.0522781	0.0457887	1	-0.0260841	0.0488542	0.93569	0.026194
Q9NP61	ARFGAP3	0.544203	0.38581	0.395042	2.13085	0.0168438	0.939953	0.664364	0.344233	0.384938	0.498147	0.458471	0.327062	1.05139	0.327854	0.544911	0.00985499	1	-0.0101038	1.19937	0.246125	-0.555014
Q9Y6D6	ARFGEF1	0.153065	0.785691	0.119891	0.992137	0.129525	0.514025	0.917277	0.227516	0.40411	0.301731	0.633601	-0.164419	1.08746	0.318456	0.394134	0.810479	0.945042	0.284219	0.168005	0.79765	-0.109915
P05089	ARG1	1.34583	0.0942672	-0.318222	0.131948	0.784789	-0.0521099	1.28847	0.129357	-0.553933	0.996662	0.200318	-0.247688	0.875208	0.376585	0.266113	0.415638	0.979806	-0.23571	1.27792	0.238851	-0.501823
Q07960	ARHGAP1	1.96109	0.0396605	-0.378418	2.90309	0.00613333	-0.411792	3.01882	0.0188454	-0.540684	2.74245	0.0284179	-0.454849	0.0989069	0.901409	-0.033374	0.867311	0.922509	-0.162266	0.926827	0.313563	-0.128892
Q53QZ3	ARHGAP15	1.01813	0.1637	0.432643	1.96537	0.0213099	0.752894	1.53182	0.0901798	0.674076	0.091614	0.876665	0.068853	1.32243	0.275792	0.320251	0.661705	0.958283	0.241433	0.181322	0.783484	-0.0788177
Q68EM7	ARHGAP17	0.355414	0.551485	-0.158821	0.242855	0.623699	0.0982979	0.513842	0.447337	-0.256949	0.181151	0.769847	-0.0800297	1.01625	0.336271	0.257119	0.168317	1	-0.0981277	1.02878	0.289962	-0.355247
Q8N392	ARHGAP18	0.542584	0.387008	-0.20536	0.847305	0.174796	-0.258098	1.20341	0.145675	-0.346017	1.245	0.138553	-0.378268	0.284103	0.716343	-0.0527386	0.685473	0.948575	-0.140657	0.542654	0.482454	-0.0879185
P42331	ARHGAP25	1.95716	0.0397942	0.902922	2.41815	0.011034	1.08242	2.30682	0.0375907	0.695703	2.06674	0.0487742	0.693181	0.276876	0.719428	0.179496	0.397436	0.979926	-0.20722	0.837306	0.344915	-0.386716
Q7Z6I6	ARHGAP30	1.91574	0.0416634	0.817679	0.57624	0.311422	0.415531	0.0916674	0.877977	-0.0666336	0.373637	0.562355	0.304477	0.486469	0.568766	-0.402148	1.70994	0.939879	-0.884312	1.64896	0.181208	-0.482164
P98171	ARHGAP4	2.01959	0.0373481	0.557546	2.39959	0.011493	0.581458	1.28381	0.13053	0.339666	1.53209	0.0897747	0.431402	0.0678315	0.923565	0.0239113	0.796131	0.939574	-0.21788	1.36114	0.232832	-0.241791
Q92619	ARHGAP45	0.105137	0.845389	0.051123	0.141801	0.771645	0.093129	0.11955	0.843951	0.0872475	0.0822399	0.889407	0.0443562	0.074824	0.919041	0.0420059	0.0570617	1	0.0361244	0.0185489	0.976745	-0.0058815
O43182	ARHGAP6	1.81403	0.0479862	-0.418833	2.21593	0.0147643	-0.608141	1.14451	0.155918	-0.310481	2.38834	0.0345228	-0.629357	0.406089	0.620073	-0.189308	0.227707	1	0.108352	0.901314	0.324146	0.297659
P52565	ARHGDIA	0.333322	0.572752	-0.213346	0.0206639	0.964959	-0.0162064	0.354636	0.577736	-0.189601	0.217949	0.72583	-0.131194	0.451927	0.590095	0.19714	0.0340811	1	0.0237457	0.392951	0.586013	-0.173394
P52566	ARHGDIB	1.26251	0.107188	0.432039	1.69908	0.0328588	0.533684	1.2445	0.137137	0.326912	0.718878	0.312063	0.27192	0.180177	0.811384	0.101645	0.286471	1	-0.105128	0.698877	0.404787	-0.206772
Q92888	ARHGEF1	1.60227	0.0652943	0.397438	3.47676	0.00405634	0.619394	2.32245	0.0374194	0.301376	1.2927	0.129921	0.323042	0.852637	0.384716	0.221956	0.313444	0.99993	-0.0960613	2.15062	0.1472	-0.318017
Q9NZN5	ARHGEF12	0.881694	0.209345	-0.219285	0.453564	0.402268	-0.145356	1.17756	0.149106	-0.314532	2.11755	0.0465233	-0.554355	1.36613	0.269726	0.0739288	1.0554	0.92243	-0.0952471	1.8652	0.165035	-0.169176
Q92974	ARHGEF2	1.33188	0.0966908	0.357829	2.14004	0.0168011	0.585637	0.848739	0.25464	0.257102	0.903169	0.233079	0.306266	0.602231	0.49275	0.227808	0.205259	1	-0.100727	0.798085	0.360426	-0.328535
A5YM69	ARHGEF35	1.79318	0.0493603	1.07174	1.72332	0.0313143	1.23928	0.115441	0.849142	0.146387	0.770168	0.290067	0.720489	0.12931	0.862232	0.167537	0.639609	0.956548	-0.925353	0.937889	0.310028	-1.09289
Q15052	ARHGEF6	0.365542	0.540305	0.256868	0.461467	0.396373	0.348273	0.643575	0.355836	0.278693	0.715109	0.313975	0.33084	0.0863329	0.912054	0.0914051	0.0272001	1	0.0218258	0.0944927	0.882096	-0.0695793
Q14155	ARHGEF7	0.903627	0.201022	-0.339254	1.36044	0.0619073	-0.537217	1.66654	0.0738549	-0.397194	1.07485	0.176242	-0.272591	0.402683	0.62254	-0.197963	0.101451	1	-0.0579395	0.374724	0.602758	0.140023
P36405	ARL3	0.164946	0.770879	-0.118382	1.0696	0.109696	-0.619919	0.018282	0.976149	0.0128782	0.106032	0.856245	-0.0920135	1.62004	0.242909	-0.501538	0.187077	1	0.13126	1.02617	0.288933	0.632797
Q15041	ARL6IP1	0.814181	0.234617	0.358127	0.663905	0.26041	0.356195	1.1481	0.155221	0.483887	1.47485	0.0986562	0.601262	0.00444452	0.996447	-0.00193214	0.295867	1	0.12576	0.193618	0.774054	0.127692
O75915	ARL6IP5	0.0154103	0.974228	0.0120579	0.162363	0.738395	0.0894234	0.0590086	0.916776	-0.0461929	0.201713	0.744705	-0.163805	0.205726	0.785397	0.0773655	0.179048	1	-0.0582508	0.300521	0.673611	-0.135616
Q96BM9	ARL8A	1.36038	0.0928903	0.274588	1.76669	0.0290234	0.428485	0.20438	0.734867	-0.0600689	0.369821	0.565016	0.142268	0.430097	0.603294	0.153897	1.87675	0.889333	-0.334657	1.4016	0.222193	-0.488554
Q9NVJ2	ARL8B	1.24926	0.109908	0.402308	1.29744	0.069375	0.394673	0.752124	0.298955	0.252757	0.538805	0.426518	0.221276	0.0222816	0.976778	-0.00763512	0.650578	0.952808	-0.149551	0.827336	0.347543	-0.141916
Q92747	ARPC1A	0.603802	0.345724	0.373264	0.180172	0.710879	0.15972	0.503913	0.453224	0.385162	0.264358	0.6759	0.172905	0.45561	0.587978	-0.213544	0.0426056	1	0.0118984	0.483442	0.520895	0.225443
O15143	ARPC1B	0.0688849	0.89835	-0.0298534	0.621778	0.284451	-0.191399	0.359306	0.572371	-0.139001	0.283155	0.653619	0.114218	1.16332	0.307339	-0.161545	0.359583	1	-0.109147	0.147015	0.819473	0.0523979
O15144	ARPC2	2.52865	0.0234313	0.556512	2.07894	0.0181744	0.491615	1.60491	0.0809836	0.476214	1.43853	0.102767	0.32048	0.218907	0.774792	-0.0648972	0.414356	0.978058	-0.0802982	0.0445643	0.94368	-0.0154011
O15145	ARPC3	0.156769	0.781513	0.0895847	0.0869518	0.854618	0.0596115	0.0472589	0.937931	0.0311691	0.399217	0.539677	-0.224809	0.0480048	0.947087	-0.0299732	0.12222	1	-0.0584156	0.0495822	0.935348	-0.0284424
P59998	ARPC4	1.14651	0.130893	0.496923	2.2408	0.0143056	0.763771	1.95969	0.0516479	0.593708	0.787691	0.286057	0.43359	0.641188	0.471171	0.266848	0.265991	1	0.096785	0.51187	0.502878	-0.170063
O15511	ARPC5	1.71482	0.0548634	0.763769	2.32362	0.0127685	0.905712	1.6008	0.0813274	0.669133	1.18596	0.150182	0.602481	0.290223	0.708515	0.141943	0.519349	0.95988	-0.0946362	0.701817	0.404287	-0.23658
Q9BPX5	ARPC5L	0.902772	0.201256	0.40013	2.80612	0.00682979	0.672839	2.2954	0.0380152	0.527801	1.85773	0.05948	0.595196	0.583882	0.500282	0.272709	0.44565	0.972442	0.12767	0.5496	0.478214	-0.145038
P56211	ARPP19	2.62395	0.0211713	-0.767076	2.60723	0.00866523	-0.79465	1.29689	0.12825	-0.645508	2.23229	0.0407197	-0.82059	0.0764335	0.916996	-0.0275734	0.168854	1	0.121568	0.281876	0.692592	0.149141
P49407	ARRB1	1.12619	0.134845	0.304774	2.53089	0.00951697	0.530217	0.908957	0.230936	0.201682	0.200447	0.746689	0.0819645	0.552706	0.518616	0.225444	0.96891	0.937322	-0.103092	0.919151	0.317246	-0.328536
P32121	ARRB2	2.56711	0.0221	1.13136	2.94405	0.00568354	1.18062	2.52013	0.0308021	0.927843	1.88493	0.0579958	0.913821	0.0747679	0.918706	0.0492611	0.760222	0.956874	-0.20352	0.586979	0.455643	-0.252781
P15289	ARSA	0.131891	0.815706	-0.0903221	1.07585	0.108328	-0.494268	1.3773	0.112576	-0.454023	1.57856	0.0837871	-0.622613	0.492392	0.565079	-0.403946	0.702768	0.948277	-0.363701	0.112813	0.861706	0.0402443
Q13508	ART3	0.0541312	0.920587	-0.0946922	1.39435	0.0582025	-0.827472	0.345414	0.586995	-0.192429	1.19725	0.14794	-0.591003	0.626683	0.479959	-0.73278	0.0589202	1	-0.097737	1.09177	0.274059	0.635043
Q93070	ART4	2.57814	0.0216566	-1.05882	3.54952	0.00372932	-1.2002	3.06614	0.0175111	-1.11884	2.50138	0.0321791	-0.923375	0.235742	0.760997	-0.141376	0.0849047	1	-0.060017	0.200487	0.767664	0.0813587
Q13510	ASAH1	1.22174	0.114662	-0.197756	0.32153	0.530656	-0.0773842	1.1916	0.146917	-0.185007	1.04149	0.187105	-0.193693	0.665124	0.462045	0.120372	0.0448617	1	0.0127495	0.435503	0.550391	-0.107623
Q9ULH1	ASAP1	1.27056	0.105862	0.236568	2.23804	0.0143193	0.451029	1.71386	0.0696877	0.342807	0.362888	0.569693	0.131152	1.07383	0.324247	0.214462	0.420335	0.974226	0.106239	0.560979	0.472579	-0.108222
O43150	ASAP2	1.04984	0.153814	-0.397362	0.575135	0.31208	-0.233975	1.55502	0.0870056	-0.406416	0.250749	0.690127	-0.122869	1.02104	0.336365	0.163387	0.0233524	1	-0.00905457	0.752148	0.37895	-0.172441
P04424	ASL	1.09819	0.140647	0.390183	0.841655	0.177228	0.277151	0.799898	0.275263	0.248399	1.51079	0.0925699	0.439111	0.394349	0.628676	-0.113033	0.44303	0.972204	-0.141784	0.123784	0.847944	-0.0287514
Q12797	ASPH	0.0254675	0.960383	0.0215586	0.480447	0.382569	0.301335	0.347502	0.585378	-0.245557	0.138538	0.818018	-0.10249	1.65521	0.252731	0.279776	0.510936	0.95901	-0.267115	1.2853	0.239702	-0.546891
Q9NVI7	ATAD3A	0.0462706	0.931497	-0.0240101	1.1763	0.0877613	0.412412	0.77477	0.287108	0.276482	0.0422468	0.943398	-0.023584	2.64498	0.246667	0.436422	0.895628	0.945197	0.300492	0.293013	0.68148	-0.13593
O95260	ATE1	0.0459573	0.931989	-0.036886	1.09563	0.104043	-0.558189	1.09374	0.169764	-0.556971	0.246431	0.694869	0.240633	1.34047	0.278714	-0.521303	1.83997	0.904	-0.520085	0.00167162	0.998323	0.00121822
Q2TAZ0	ATG2A	0.154545	0.784708	-0.215481	0.756751	0.214357	-0.808259	0.424503	0.516257	-0.495132	0.361304	0.570773	-0.404673	0.707327	0.445462	-0.592778	1.09728	0.919041	-0.279651	0.413223	0.567162	0.313127
Q9NT62	ATG3	3.58161	0.013875	-1.08895	2.47118	0.0102388	-0.858224	2.40356	0.0339729	-0.716933	2.65205	0.0297358	-0.808569	0.422411	0.610454	0.230721	1.2182	0.909143	0.372013	0.393825	0.584919	0.141292
O95352	ATG7	3.50396	0.0135385	-0.830706	3.78969	0.00337079	-0.851057	3.28875	0.0192857	-0.718813	2.04961	0.0493506	-0.655616	0.0430027	0.953257	-0.0203518	0.254999	1	0.111893	0.536107	0.486383	0.132245
P31939	ATIC	1.28085	0.104185	0.184045	0.991852	0.129581	0.239251	0.685546	0.332657	0.187831	3.04765	0.0241579	0.417002	0.145917	0.842574	0.0552059	0.00677739	0.99663	0.00378532	0.120334	0.852587	-0.0514206
Q8WXF7	ATL1	0.579008	0.360769	-0.297892	2.22267	0.0145841	-0.772628	0.922519	0.225617	-0.350458	1.46127	0.100107	-0.545287	1.4133	0.260825	-0.474735	0.0887892	1	-0.0525654	1.82099	0.167913	0.42217
Q6DD88	ATL3	0.404241	0.507309	0.0931797	1.34434	0.0636631	0.289301	1.03605	0.185796	0.192713	0.813504	0.273601	0.159158	1.17364	0.3014	0.196121	0.597147	0.959035	0.0995331	0.639249	0.432077	-0.0965878
O00244	ATOX1	2.373	0.0263602	-0.454056	1.63507	0.0366484	-0.576089	1.12001	0.162854	-0.298294	0.53654	0.428511	-0.16848	0.373472	0.63858	-0.122033	0.932513	0.946984	0.155762	0.722289	0.392976	0.277795
Q9Y2G3	ATP11B	0.0046093	0.988123	-0.00214882	0.0475403	0.91721	0.0234455	0.0461081	0.938785	-0.0220711	0.666785	0.341978	-0.219289	0.0929806	0.906019	0.0255943	0.0514896	1	-0.0199223	0.08886	0.889481	-0.0455166
Q8NB49	ATP11C	0.876947	0.210942	-0.730785	1.93589	0.0223991	-1.25298	1.6864	0.0720514	-1.16642	0.0807607	0.89066	-0.0973026	0.670225	0.459771	-0.522194	0.648362	0.956408	-0.435638	0.206963	0.762008	0.0865562
Q9HD20	ATP13A1	0.11936	0.831491	0.0834192	0.476036	0.385572	-0.346221	0.0231893	0.96877	0.0183262	0.217721	0.725644	0.152022	1.37404	0.267861	-0.42964	0.257711	1	-0.065093	0.748985	0.379703	0.364547
P05023	ATP1A1	0.0858746	0.872699	-0.0236385	0.424202	0.426624	0.10577	0.23111	0.701205	0.0623432	0.0677594	0.908862	0.0276588	0.593456	0.497152	0.129409	1.18111	0.903207	0.0859818	0.13253	0.836595	-0.0434269
P54709	ATP1B3	0.945119	0.186841	0.247611	0.361191	0.487728	0.0927444	1.33953	0.119815	0.547409	0.206829	0.736887	0.135386	0.832915	0.387902	-0.154866	0.580944	0.958405	0.299798	0.942102	0.308725	0.454665
P16615	ATP2A2	0.18936	0.73644	0.0729408	0.224744	0.649267	0.0601486	0.138236	0.817879	-0.0558765	0.265754	0.674323	-0.0774612	0.0445907	0.951121	-0.0127922	0.675123	0.955661	-0.128817	0.572606	0.464675	-0.116025
Q93084	ATP2A3	0.526199	0.397677	0.157127	0.164625	0.734453	0.0493057	0.0922414	0.8769	0.0386089	0.370803	0.563915	0.121529	0.664469	0.461817	-0.107821	0.383637	0.988507	-0.118518	0.0283093	0.962577	-0.0106968
P23634	ATP2B4	1.14343	0.131562	-0.519357	1.1901	0.0858115	-0.471824	1.23275	0.138564	-0.605093	1.22813	0.142259	-0.51878	0.191698	0.802129	0.0475323	0.168464	1	-0.0857361	0.378468	0.600043	-0.133268
P98194	ATP2C1	0.888154	0.206862	0.475581	0.0997342	0.834452	-0.101781	0.672048	0.339932	0.499007	0.797961	0.280562	-0.444923	0.526585	0.536618	-0.577362	0.0185407	1	0.0234259	1.14433	0.259591	0.600788
P25705	ATP5F1A	0.518426	0.403887	0.133467	0.612705	0.289689	0.207162	0.431484	0.511407	0.176023	0.0493557	0.933374	0.0296291	0.44197	0.596345	0.073695	0.0916276	1	0.0425556	0.0537881	0.929969	-0.0311394
P06576	ATP5F1B	1.45969	0.0791179	-0.289306	1.36895	0.060993	-0.303968	1.00506	0.193998	-0.195963	1.03805	0.188157	-0.285229	0.0906696	0.908912	-0.0146626	0.397133	0.979622	0.093343	0.427463	0.555538	0.108006
P36542	ATP5F1C	0.41087	0.500593	0.138554	0.430436	0.421902	-0.209554	0.0744673	0.895686	0.0482437	0.00196725	0.997289	-0.000911331	0.790491	0.407231	-0.348108	0.157939	1	-0.0903099	2.1242	0.14875	0.257798
P30049	ATP5F1D	2.29498	0.0277315	-0.807993	3.31678	0.00477005	-0.964856	2.48578	0.0306468	-0.879646	2.70787	0.0286479	-1.18761	0.359936	0.655266	-0.156863	0.103816	1	-0.0716534	0.392261	0.586632	0.0852097
Q9UII2	ATP5IF1	0.843963	0.222368	0.245969	1.98508	0.020778	1.03259	1.76069	0.0652265	0.638862	1.52892	0.090145	0.27063	1.77738	0.250057	0.78662	1.20425	0.908267	0.392893	1.10134	0.269916	-0.393727
P05496	ATP5MC1	0.910435	0.198658	-0.52367	2.2897	0.0131861	1.01227	0.0757216	0.894137	-0.0553196	0.606531	0.38043	0.470185	2.26224	0.261949	1.53594	0.56508	0.960949	0.46835	1.28418	0.239414	-1.06759
P56385	ATP5ME	0.848289	0.221517	0.283225	1.10188	0.10243	0.308226	1.45441	0.0995527	0.327718	0.0999039	0.865403	0.061396	0.03746	0.959515	0.0250008	0.0990473	1	0.0444935	0.0879081	0.890422	0.0194927
P56134	ATP5MF	1.16816	0.125102	-0.456819	1.50493	0.0472331	-0.563712	0.396667	0.538913	-0.190977	0.802911	0.278188	-0.383182	0.350513	0.662831	-0.106894	0.751791	0.949866	0.265841	1.0622	0.279786	0.372735
O75964	ATP5MG	1.44992	0.0808372	0.573623	0.828871	0.182084	0.447155	1.70915	0.0698482	0.67998	1.39695	0.109062	0.678075	0.242309	0.755532	-0.126469	0.320521	1	0.106357	1.02357	0.290525	0.232825
P56378	ATP5MJ	0.718676	0.279063	0.447754	0.444329	0.409785	0.308555	0.810227	0.270478	0.419783	0.477359	0.473362	0.356974	0.153794	0.832787	-0.139199	0.0546752	1	-0.0279715	0.267682	0.702682	0.111228
Q96IX5	ATP5MK	0.335765	0.569964	0.257671	0.6689	0.258013	0.470966	0.398086	0.538283	0.37025	1.33105	0.122246	0.802503	1.43807	0.255355	0.213295	0.13394	1	0.112578	0.134349	0.835895	-0.100716
P24539	ATP5PB	0.0392594	0.94045	0.0236263	0.0957278	0.840122	0.0596996	0.0202215	0.972542	0.0118942	0.366066	0.568528	0.174495	0.0682221	0.925188	0.0360733	0.0300608	1	-0.0117321	0.225077	0.743475	-0.0478054
O75947	ATP5PD	1.70093	0.0564424	0.32448	3.27745	0.00477612	0.640845	1.11392	0.164069	0.282893	1.45487	0.100727	0.412781	2.23912	0.259238	0.316365	0.110679	1	-0.0415874	1.31401	0.236972	-0.357952
P18859	ATP5PF	0.425781	0.485454	-0.155644	0.734715	0.223636	-0.272363	0.200532	0.740453	-0.0908794	0.54262	0.42364	-0.237292	0.50215	0.555655	-0.116719	0.200101	1	0.0647644	0.65931	0.422791	0.181483
P48047	ATP5PO	0.50249	0.416102	0.400079	0.0604736	0.89482	0.0581398	0.728078	0.311315	0.519699	0.323083	0.609329	0.275594	0.462536	0.584052	-0.34194	0.405023	0.980055	0.119619	0.924649	0.314045	0.461559
Q15904	ATP6AP1	0.175874	0.755153	-0.0950298	0.0429048	0.925442	0.0284588	0.849471	0.254277	-0.363723	0.766535	0.291405	-0.346877	0.328813	0.677625	0.123489	0.772698	0.957755	-0.268693	1.94293	0.160576	-0.392182
Q93050	ATP6V0A1	0.242007	0.671964	0.0662453	1.12028	0.0986217	0.251168	0.110883	0.854444	0.0360874	0.246528	0.695303	-0.0881569	1.2828	0.277703	0.184923	0.485312	0.966628	-0.0301579	1.1362	0.262572	-0.215081
P61421	ATP6V0D1	0.0790235	0.881744	0.0273144	1.42972	0.0545085	0.338965	0.335302	0.597707	-0.0897923	0.152377	0.802608	0.0339912	1.40338	0.261988	0.31165	0.433521	0.970955	-0.117107	1.74119	0.172547	-0.428757
P38606	ATP6V1A	0.248509	0.664106	0.047789	0.0280938	0.952829	-0.0086216	1.07109	0.174846	0.253123	1.07803	0.175424	0.21388	0.544879	0.520941	-0.0564106	0.756265	0.953661	0.205334	0.724426	0.392436	0.261745
P21281	ATP6V1B2	2.2683	0.0279618	0.496508	2.08815	0.0179611	0.473409	2.506	0.0304948	0.558988	2.2701	0.0390614	0.499093	0.0904222	0.908794	-0.0230988	0.183524	1	0.0624805	0.402272	0.576783	0.0855793
P21283	ATP6V1C1	0.316725	0.593051	0.24179	0.306484	0.545884	0.220781	0.578472	0.399665	0.372744	0.18745	0.762128	0.147176	0.120871	0.874842	-0.0210091	0.619702	0.959717	0.130954	1.27737	0.238545	0.151963
Q9Y5K8	ATP6V1D	0.292737	0.618013	0.262691	0.205121	0.674848	0.191599	0.591311	0.391982	0.386549	0.339994	0.59308	0.205175	0.0969922	0.902374	-0.0710922	0.34589	1	0.123858	0.268289	0.702633	0.19495
P36543	ATP6V1E1	1.64451	0.0619445	0.520599	2.65471	0.00806321	0.751722	2.16035	0.0428242	0.62568	1.78375	0.065	0.487145	2.03219	0.253795	0.231123	0.359663	1	0.105081	0.606182	0.445629	-0.126041
Q16864	ATP6V1F	1.27982	0.104295	0.378979	1.24612	0.0769327	0.385829	1.49312	0.0946967	0.392697	1.19827	0.147805	0.39866	0.0138099	0.985773	0.00684929	0.0287625	1	0.0137173	0.0294605	0.962007	0.00686798
O75348	ATP6V1G1	1.60366	0.0652811	0.797149	3.28416	0.0048	1.7786	0.668871	0.34135	0.515995	2.44083	0.0333151	1.20437	2.02315	0.2526	0.981448	0.207834	1	-0.281154	1.17569	0.25083	-1.2626
Q9UI12	ATP6V1H	2.19999	0.0299715	0.514543	3.04817	0.00552727	0.671697	2.50961	0.0306875	0.738668	2.64385	0.0297778	0.603695	0.292404	0.70665	0.157154	0.350962	1	0.224125	0.5148	0.49991	0.0669704
Q04656	ATP7A	1.83847	0.0463759	-0.701778	1.21034	0.082643	-0.427583	1.46329	0.0987641	-0.831962	1.58523	0.0835569	-0.445134	1.08757	0.318998	0.274195	0.164933	1	-0.130185	0.50104	0.511088	-0.404379
Q9Y2Q0	ATP8A1	1.48986	0.0747689	0.335086	4.02509	0.00303448	0.569947	1.51861	0.0920109	0.197971	0.573478	0.402602	0.141405	0.798743	0.403984	0.234861	0.294298	1	-0.137114	1.48357	0.211976	-0.371976
O75882	ATRN	1.17523	0.123321	-0.753639	3.23059	0.00514815	-1.65299	1.95034	0.0521071	-0.904437	1.96521	0.05509	-0.817263	0.96552	0.349592	-0.899348	0.139115	1	-0.150798	1.62385	0.180989	0.74855
P54252	ATXN3	0.211677	0.707851	-0.0963058	0.121011	0.800055	0.0910431	0.0148263	0.979894	-0.00697365	0.555178	0.415377	0.176171	0.401697	0.622835	0.187349	0.186358	1	0.0893322	0.143553	0.824955	-0.0980167
P25311	AZGP1	0.487584	0.427938	-0.306283	1.74774	0.0302374	-1.12578	0.751467	0.2991	-0.433372	0.721045	0.311153	-0.393509	0.947621	0.351948	-0.819501	0.120095	1	-0.127089	1.29254	0.238672	0.692412
P20160	AZU1	1.4	0.0873563	0.404387	1.19069	0.0857537	0.37539	0.237258	0.696609	0.0880112	1.41401	0.106772	0.461588	0.113465	0.883466	-0.028997	1.3927	0.935791	-0.316376	1.53987	0.195218	-0.287379
P15291	B4GALT1	1.20033	0.118684	0.564754	0.203893	0.67645	0.163562	1.11551	0.163964	0.589108	0.755199	0.296348	0.380745	0.797783	0.404309	-0.401192	0.0378919	1	0.024354	0.851403	0.343698	0.425546
Q9NWV8	BABAM1	2.24274	0.0280846	-0.550995	0.954873	0.139714	-0.264032	1.3803	0.112422	-0.367094	0.823973	0.268045	-0.282204	1.75082	0.248324	0.286963	0.66042	0.955707	0.1839	0.366539	0.610439	-0.103063
Q9NXR7	BABAM2	3.11161	0.017039	-0.977668	1.91028	0.0230472	-1.23667	2.29047	0.0382406	-0.733506	3.07319	0.0247123	-0.778799	0.278142	0.719651	-0.259006	0.555477	0.964327	0.244162	0.916346	0.317706	0.503168
O95816	BAG2	1.74256	0.0523625	-0.457654	1.74268	0.0304384	-0.859565	1.78216	0.0632669	-0.8379	0.609105	0.3795	-0.209021	0.672069	0.458859	-0.401911	0.93578	0.947392	-0.380246	0.0218294	0.972756	0.021665
P46379	BAG6	0.559216	0.376173	-0.22124	0.186415	0.701564	-0.0936852	0.0934391	0.876194	-0.0383568	0.286924	0.649632	0.12245	0.4719	0.579949	0.127555	0.509631	0.959082	0.182883	0.191248	0.77464	0.0553284
O75531	BANF1	0.0997504	0.851447	0.0581963	0.0126	0.975308	-0.00735092	0.564749	0.409063	0.214831	0.810456	0.27407	0.401136	0.0972673	0.902811	-0.0655472	0.300616	1	0.156635	0.615289	0.441786	0.222182
Q8NDB2	BANK1	1.26514	0.106872	-0.304209	0.409981	0.440211	-0.0910698	1.5832	0.0834302	-0.375278	1.49048	0.0956517	-0.3533	0.89455	0.369442	0.213139	0.180267	1	-0.0710697	1.0832	0.277396	-0.284209
Q8IXM2	BAP18	1.50931	0.0735951	-0.654501	1.65736	0.0351888	-0.679901	1.4476	0.10053	-0.637837	1.18317	0.150669	-0.455675	0.0740929	0.918919	-0.0253995	0.545347	0.958266	0.0166645	0.116058	0.857305	0.042064
P80723	BASP1	2.5461	0.023239	1.25141	2.74962	0.00725373	1.45721	2.13858	0.0431676	0.765492	2.2844	0.0384265	1.03794	0.298088	0.700305	0.205804	1.0511	0.911184	-0.485918	1.19469	0.247434	-0.691722
Q07812	BAX	1.35361	0.0935232	0.50765	1.75	0.0301129	0.637323	1.66138	0.0739125	0.609076	0.934763	0.221497	0.354002	0.316996	0.686938	0.129673	0.342137	1	0.101426	0.0845686	0.896004	-0.0282471
Q9UIG0	BAZ1B	0.0525292	0.921969	0.0294603	0.628134	0.280315	0.206182	1.12952	0.160404	-0.292073	0.814162	0.273359	0.230058	0.600366	0.493831	0.176721	0.621138	0.959553	-0.321533	1.44378	0.216905	-0.498254
P50895	BCAM	0.671438	0.303951	-0.262507	0.53341	0.339977	-0.250557	0.860449	0.250303	-0.432234	1.34606	0.119661	-0.483732	0.0179055	0.980177	0.0119503	0.299816	1	-0.169727	0.296296	0.677715	-0.181677
Q9UHQ4	BCAP29	1.162	0.126886	0.455414	2.32414	0.012804	1.02668	0.922806	0.225798	0.272328	0.67349	0.338483	0.532049	1.30342	0.272531	0.571266	0.764749	0.960146	-0.183086	1.50833	0.200523	-0.754352
P51572	BCAP31	1.52552	0.0724112	0.231351	1.69474	0.0331203	0.373538	1.00855	0.193269	0.245403	1.44134	0.102473	0.325384	0.412205	0.616319	0.142186	0.0445833	1	0.0140514	0.246131	0.721463	-0.128135
P06276	BCHE	0.226398	0.689592	-0.219991	1.98847	0.0207665	-1.2633	1.94326	0.0526269	-0.932978	1.29735	0.128535	-0.557518	1.17027	0.302616	-1.04331	0.822709	0.934732	-0.712987	0.985708	0.297275	0.330323
Q07817	BCL2L1	1.80574	0.0485111	-0.88494	1.67285	0.0343902	-0.967833	0.857087	0.251617	-0.540942	2.12949	0.0460772	-1.11593	0.246347	0.752051	-0.0828932	1.01951	0.931063	0.343997	1.11509	0.267234	0.42689
Q9BXK5	BCL2L13	0.0806394	0.879699	-0.0478115	0.17364	0.720732	-0.0849667	0.726514	0.312224	-0.280046	1.23429	0.141064	-0.533299	0.163358	0.823922	-0.0371552	0.588182	0.959235	-0.232235	0.869369	0.335814	-0.195079
Q5TBC7	BCL2L15	0.0577746	0.914587	0.0577438	0.443723	0.410181	0.285568	0.43451	0.509283	0.225199	1.04187	0.187293	0.532528	0.225609	0.771458	0.227824	0.277442	1	0.167455	0.106247	0.866274	-0.0603691
O15155	BET1	0.190997	0.734275	-0.198772	2.46227	0.0105204	-0.885669	2.38782	0.0347611	-0.750308	0.932775	0.22211	-0.407916	1.12211	0.317326	-0.686897	0.807893	0.941145	-0.551536	0.774851	0.36759	0.135361
Q8TD16	BICD2	0.654404	0.312829	-0.316177	0.754353	0.215401	-0.350544	1.43354	0.102888	-0.556811	0.441883	0.502041	-0.223425	0.0710034	0.920535	-0.0343666	1.05522	0.919959	-0.240634	0.96288	0.305704	-0.206267
O00499	BIN1	0.0515961	0.923427	0.145531	0.871414	0.166492	-0.490327	2.94798	0.0192857	-0.552202	2.49517	0.0318244	-0.552127	0.316115	0.687474	-0.635857	0.257882	1	-0.697733	0.0753334	0.905679	-0.0618757
Q9UBW5	BIN2	0.748534	0.264551	-0.307051	0.754189	0.215237	-0.308859	2.21879	0.0402943	-0.604667	1.63476	0.0786832	-0.692795	0.00253765	0.998275	-0.00180779	1.0434	0.919261	-0.297615	0.907866	0.320871	-0.295808
Q9NR09	BIRC6	0.105899	0.843935	-0.0560133	0.717775	0.232558	-0.318622	0.00378269	0.991429	0.00235157	0.717497	0.31312	-0.336703	0.687814	0.45115	-0.262609	0.0796799	1	0.0583649	0.972023	0.302198	0.320973
Q13867	BLMH	1.46583	0.0783521	-0.438026	2.28215	0.0132793	-0.993354	1.65088	0.0753966	-0.604608	2.41724	0.0341689	-0.765369	1.0191	0.336374	-0.555328	0.802102	0.94951	-0.166582	0.510765	0.502618	0.388746
P53004	BLVRA	0.694816	0.291276	-0.386022	0.309158	0.54344	-0.134312	0.243244	0.690554	-0.147951	0.975554	0.206683	-0.455165	0.62538	0.480313	0.25171	0.394979	0.980086	0.238071	0.0238375	0.969586	-0.0136391
P30043	BLVRB	0.533762	0.392973	-0.219659	2.51138	0.00958607	-0.469948	0.329808	0.603003	-0.172982	0.221273	0.723276	-0.113578	0.868087	0.374724	-0.250288	0.0612732	1	0.0466778	0.725034	0.392895	0.296966
Q9NSY1	BMP2K	2.77382	0.0214351	-1.22392	2.72439	0.0076088	-1.27303	2.16075	0.0428571	-0.917264	2.31009	0.0373083	-1.19645	0.0872974	0.911658	-0.0491089	1.44889	0.937186	0.30666	0.8325	0.346683	0.355769
Q12982	BNIP2	2.00359	0.0380131	-0.770293	3.34314	0.0046257	-1.16339	1.46698	0.0982268	-0.627209	2.17604	0.0440256	-0.671271	2.24509	0.26	-0.393098	0.349565	1	0.143084	1.4797	0.211788	0.536181
Q9H3K6	BOLA2	1.51923	0.0727109	0.289356	2.20839	0.0147496	0.382264	0.32018	0.612002	0.140998	0.775966	0.289247	0.226173	0.447509	0.59499	0.0929073	0.232784	1	-0.148358	0.5508	0.478135	-0.241265
P07738	BPGM	0.0732653	0.891333	-0.048703	0.246429	0.61927	-0.175053	0.0747606	0.895379	0.0642017	0.0625369	0.917347	0.0455444	0.378406	0.63471	-0.12635	0.151182	1	0.112905	0.303847	0.671731	0.239255
P17213	BPI	1.84057	0.0462278	0.577636	2.97183	0.00558199	1.08796	1.29477	0.128	0.472266	2.08321	0.0478788	0.734297	1.21718	0.29063	0.510329	0.208182	1	-0.10537	3.477	0.137143	-0.615699
P46736	BRCC3	0.632079	0.327321	-0.217656	0.503628	0.363116	-0.256628	0.524374	0.439336	-0.202899	0.357345	0.575117	-0.136503	0.060144	0.928501	-0.0389717	0.0553123	1	0.0147575	0.110713	0.863063	0.0537292
Q8WUW1	BRK1	0.275666	0.633694	-0.122486	0.312937	0.539305	-0.134307	0.660627	0.34617	-0.313217	0.0926961	0.875268	-0.0352268	0.040994	0.9535	-0.0118202	0.530959	0.96332	-0.190731	1.03574	0.289083	-0.17891
Q5VW32	BROX	0.061403	0.909653	-0.053923	0.206772	0.673202	-0.148259	0.0203016	0.972963	0.0170177	0.00696807	0.993002	-0.00500946	0.169296	0.820265	-0.0943363	0.100192	1	0.0709408	0.220521	0.749002	0.165277
Q9NW68	BSDC1	1.86957	0.0446593	-0.507169	0.526388	0.34567	-0.278952	0.0453977	0.938724	-0.0281952	0.551124	0.417952	-0.276682	0.86163	0.377701	0.228216	1.72075	0.966032	0.478973	0.703376	0.404144	0.250757
P35613	BSG	0.268719	0.639972	-0.113059	0.249492	0.616109	-0.0920494	0.399229	0.536945	-0.180444	0.0451109	0.939133	-0.0258797	0.0605621	0.929602	0.0210094	0.176065	1	-0.0673847	0.291152	0.681594	-0.0883942
Q10588	BST1	0.226836	0.68938	0.108173	0.418472	0.433185	0.179278	0.48386	0.468271	0.209458	0.73536	0.304498	0.274511	0.224272	0.770717	0.0711052	0.321098	1	0.101285	0.14191	0.827315	0.03018
P43251	BTD	2.27769	0.0280915	-1.10565	3.21583	0.00521818	-1.81104	3.08977	0.018023	-1.28781	2.89549	0.0253465	-1.24552	0.993528	0.338665	-0.705392	0.23383	1	-0.182161	1.47289	0.215825	0.523231
P20290	BTF3	0.434315	0.477273	-0.331869	0.0580189	0.899311	0.0532856	0.358249	0.573433	0.337199	0.0274994	0.962172	0.0267414	2.54621	0.278889	0.385155	0.949284	0.950099	0.669068	0.335084	0.637575	0.283913
Q96K17	BTF3L4	0.527096	0.39697	-0.323589	0.153567	0.752661	0.116377	0.00981996	0.986035	-0.00804367	0.0377997	0.950802	-0.0299458	1.4615	0.258208	0.439966	0.597915	0.96224	0.315545	0.428165	0.555514	-0.124421
Q06187	BTK	0.38419	0.523478	0.141692	0.15429	0.75191	0.105416	0.729972	0.310835	0.340311	1.52212	0.0908657	0.420627	0.0638589	0.926717	-0.0362762	0.634075	0.953003	0.198619	1.04039	0.286052	0.234895
O43684	BUB3	0.584009	0.357169	0.197964	1.69979	0.0327907	0.887962	0.71961	0.315453	0.348792	1.01418	0.193564	0.357716	1.82222	0.256968	0.689998	0.66903	0.957218	0.150828	1.69941	0.177853	-0.53917
Q7L1Q6	BZW1	2.19996	0.0298864	0.634229	2.85803	0.00623121	0.940894	2.06802	0.0470607	0.557505	0.449257	0.495573	0.258353	0.941391	0.353587	0.306665	0.18737	1	-0.0767235	1.196	0.247406	-0.383389
Q9H0W9	C11orf54	2.01212	0.0374681	-0.502945	2.77985	0.00701272	-0.947155	1.72823	0.0680673	-0.45187	1.11495	0.165137	-0.373985	1.58288	0.244159	-0.444211	0.201928	1	0.0510742	1.3413	0.238055	0.495285
Q9HAS0	C17orf75	0.179386	0.749882	0.155514	0.715068	0.233695	0.415725	0.191287	0.752303	-0.149524	0.0609702	0.920114	-0.0598854	0.593084	0.497528	0.26021	0.398022	0.981492	-0.305038	1.40404	0.221262	-0.565248
P02745	C1QA	0.700235	0.288797	-0.219639	2.02332	0.0195463	-0.62644	1.26683	0.133542	-0.402802	1.85883	0.0594148	-0.408638	1.15967	0.308301	-0.406801	0.550955	0.955689	-0.183163	0.377488	0.600578	0.223638
P02746	C1QB	0.172295	0.759766	-0.0911129	1.69148	0.0333962	-0.71279	0.163684	0.78428	-0.10529	0.44794	0.49667	-0.200971	1.5758	0.244417	-0.621677	0.0189638	1	-0.0141773	1.05025	0.28251	0.607499
Q07021	C1QBP	3.99462	0.0135	-1.03015	3.30309	0.00487047	-1.00078	3.37966	0.0210435	-0.965599	4.07876	0.0164444	-1.38212	0.0565207	0.934847	0.0293636	0.138121	1	0.0645466	0.0902101	0.886919	0.035183
P02747	C1QC	1.56348	0.0689337	-0.769379	2.26152	0.0139012	-0.934607	2.02251	0.0484902	-0.865842	1.50039	0.0943284	-0.666201	0.446286	0.594796	-0.165228	0.185585	1	-0.0964622	0.695305	0.405056	0.0687656
P00736	C1R	0.768354	0.254917	-0.374065	2.65941	0.0081373	-0.857932	1.14815	0.155343	-0.343328	1.10007	0.168978	-0.367661	0.994619	0.339138	-0.483868	0.050904	1	0.0307362	1.22162	0.248043	0.514604
Q9NZP8	C1RL	0.599297	0.347842	-0.445267	3.24946	0.0051564	-0.840496	3.24479	0.0187097	-0.851764	1.43446	0.102876	-0.688292	0.587162	0.498464	-0.395229	0.631465	0.954359	-0.406497	0.0382315	0.951672	-0.0112686
P09871	C1S	0.131814	0.81553	0.112724	1.66663	0.0347695	-0.611724	0.0457201	0.938962	-0.0288254	0.0239684	0.966958	0.0153278	1.26775	0.276101	-0.724448	0.170529	1	-0.14155	1.4285	0.217894	0.582899
Q8IYL3	C1orf174	0.571714	0.365969	0.418211	0.335188	0.515303	0.257335	0.00963595	0.986221	0.0103642	0.0207165	0.971922	0.0183599	0.164119	0.82453	-0.160876	0.593353	0.960449	-0.407847	0.256839	0.716276	-0.246971
Q9H425	C1orf198	2.48742	0.0241244	-0.790334	2.43973	0.0108655	-0.894994	3.46303	0.0225641	-0.972741	2.00348	0.052158	-0.818745	0.140965	0.848316	-0.10466	0.537465	0.963792	-0.182407	0.133907	0.836016	-0.077747
P06681	C2	0.615929	0.33817	0.218511	1.29598	0.0695988	-0.432787	0.304449	0.628532	0.158407	0.0527731	0.930641	0.0273815	1.45678	0.256041	-0.651299	0.107328	1	-0.0601044	1.48589	0.209952	0.591194
Q9GZN8	C20orf27	0.382164	0.525586	-0.195317	0.273901	0.585145	-0.211887	0.024008	0.968049	-0.0168575	0.163566	0.790486	0.0981018	0.0365593	0.961672	-0.0165699	0.270733	1	0.17846	0.21482	0.753439	0.19503
O14523	C2CD2L	2.7897	0.021536	0.588645	3.21162	0.00517117	0.809579	1.87151	0.0571213	0.605552	2.16052	0.0444125	0.671281	0.646176	0.467153	0.220934	0.0259976	1	0.0169075	0.468881	0.531592	-0.204027
Q86YS7	C2CD5	0.106746	0.843388	-0.0469671	0.063849	0.890472	-0.0423986	0.0766042	0.892897	-0.0391777	0.079267	0.891814	0.0411198	0.00776487	0.994195	0.00456848	0.0465973	1	0.00778942	0.00590696	0.994009	0.00322094
Q9BSF0	C2orf88	2.26471	0.0279494	-0.429433	2.9273	0.00592547	-0.617654	1.59553	0.0819469	-0.414876	1.36621	0.11551	-0.605615	0.690548	0.450045	-0.188222	0.0403787	1	0.0145567	0.803829	0.359536	0.202778
P01024	C3	0.936389	0.189489	0.279331	2.61204	0.00859259	-0.718301	0.37917	0.553614	0.112861	0.238763	0.70369	-0.0695129	1.79141	0.251791	-0.997632	0.25496	1	-0.16647	2.17307	0.138391	0.831162
P0C0L4	C4A	0.404612	0.507225	0.22165	2.21508	0.0147212	-1.01488	0.57746	0.39979	-0.39227	0.13239	0.823971	-0.0760254	1.87249	0.253658	-1.23653	0.687532	0.945979	-0.61392	1.05124	0.282858	0.622611
P0C0L5	C4B	1.7247	0.0538119	0.51894	1.20656	0.0832312	-0.562239	0.113727	0.852024	-0.0826832	0.280465	0.655864	0.102886	1.43163	0.258128	-1.08118	0.678055	0.952269	-0.601624	1.0266	0.289387	0.479556
P04003	C4BPA	0.821806	0.230842	-0.437559	1.02628	0.120425	-0.548042	1.16133	0.152632	-0.520972	0.562524	0.409858	-0.296703	0.122345	0.871995	-0.110483	0.145643	1	-0.0834137	0.0556368	0.927477	0.0270695
P20851	C4BPB	3.60722	0.0145333	0.881664	0.434653	0.418559	0.192614	1.14849	0.155429	0.413061	1.90935	0.0571861	0.712797	1.32575	0.27622	-0.68905	1.06457	0.9288	-0.468604	0.535095	0.486291	0.220446
P13671	C6	1.61117	0.0645296	0.620998	0.507889	0.359554	-0.180111	0.845321	0.255949	0.261878	0.965072	0.210207	0.406415	1.644	0.253361	-0.801109	0.724692	0.936439	-0.35912	1.79489	0.169805	0.441989
P10643	C7	3.68808	0.01552	1.27507	0.650126	0.267299	0.277177	2.23214	0.0400685	1.01603	1.42228	0.105543	0.977784	2.45918	0.288174	-0.997897	0.553863	0.960878	-0.259049	1.83056	0.167425	0.738848
P07357	C8A	1.42036	0.0845028	0.467006	0.416155	0.435022	0.33125	0.474874	0.474388	0.344778	1.40249	0.108684	0.767425	0.185526	0.807156	-0.135755	0.192865	1	-0.122227	0.0158899	0.9815	0.0135281
P07358	C8B	0.588321	0.354943	0.284243	0.796909	0.195011	-0.360003	0.204382	0.73515	0.158261	0.553815	0.416404	0.303133	1.82085	0.253556	-0.644246	0.173923	1	-0.125982	1.33833	0.23884	0.518264
P07360	C8G	0.223333	0.693993	-0.08937	1.18529	0.0863436	-0.322497	0.0690942	0.904219	-0.0311626	0.0989454	0.866696	0.0447075	0.612751	0.488876	-0.233127	0.262523	1	0.0582073	0.644736	0.428738	0.291334
P02748	C9	1.55483	0.0691734	1.05733	0.0281289	0.953035	0.0232456	0.874298	0.246038	0.496895	1.6378	0.0781424	0.784417	1.32854	0.276519	-1.03409	0.692113	0.951304	-0.560439	0.641398	0.430708	0.473649
Q8IXQ3	C9orf40	1.88422	0.0437533	-0.658868	2.01642	0.0198785	-0.581847	1.69581	0.0715041	-0.688994	1.89011	0.0580588	-0.571132	0.203134	0.788752	0.0770206	0.0600543	1	-0.0301266	0.215915	0.75264	-0.107147
Q5T6V5	C9orf64	1.26601	0.106774	-0.474247	0.571669	0.314645	-0.313993	0.851919	0.253566	-0.398951	0.453393	0.492451	-0.26596	0.308342	0.69338	0.160254	0.142733	1	0.0752956	0.558872	0.474549	-0.0849579
Q9NZ63	C9orf78	1.22436	0.114398	0.465687	2.081	0.0182268	0.759937	2.28313	0.0382519	0.848217	2.00036	0.0523735	0.839476	2.70315	0.22	0.29425	1.23734	0.87791	0.38253	0.198967	0.769554	0.0882799
P07451	CA3	1.53141	0.0714446	0.576794	0.434515	0.41857	0.209964	0.50762	0.451272	0.375395	0.76704	0.291191	0.315749	0.614091	0.487546	-0.36683	0.208464	1	-0.201399	0.302372	0.672577	0.165431
P22748	CA4	1.19608	0.119035	0.690582	1.23313	0.078846	0.623458	0.707156	0.322696	0.400309	1.20854	0.145723	0.697412	0.0880388	0.910251	-0.0671242	0.775074	0.96063	-0.290273	0.363349	0.613563	-0.223148
Q9Y376	CAB39	0.314629	0.595443	-0.144741	0.471508	0.388916	-0.156852	0.342998	0.589283	-0.138169	0.432283	0.511608	-0.165846	0.027198	0.971372	-0.0121101	0.0165594	1	0.00657234	0.118804	0.854685	0.0186825
Q9HB71	CACYBP	1.46312	0.0787041	0.718332	1.12124	0.0985226	0.780985	1.09315	0.169805	0.871251	0.961035	0.211987	0.504186	0.0791033	0.914099	0.0626526	0.242944	1	0.152919	0.0994565	0.874469	0.090266
P27708	CAD	1.46392	0.0787386	-0.344779	1.0439	0.116085	-0.485676	0.560346	0.412027	-0.215076	1.11128	0.165917	-0.277825	0.353229	0.661098	-0.140897	0.38882	0.982957	0.129703	0.821131	0.350006	0.270599
Q9P1Z2	CALCOCO1	0.406101	0.505443	-0.227354	0.53205	0.34102	-0.270616	0.15222	0.797737	-0.113257	0.48703	0.4671	-0.244463	0.0807021	0.913964	-0.0432617	0.551576	0.957705	0.114097	0.269769	0.702105	0.157359
Q05682	CALD1	0.701204	0.288156	-0.314798	2.30423	0.0128875	-0.652205	1.8175	0.0602825	-0.535231	1.61654	0.0804781	-0.771965	0.579213	0.504954	-0.337406	0.880484	0.925563	-0.220432	0.248688	0.718849	0.116974
P0DP23	CALM1	4.1947	0.0132	-1.16541	3.7133	0.0032549	-1.25823	3.95339	0.0135556	-1.02008	3.24264	0.0232143	-1.11895	0.466768	0.583288	-0.0928154	0.900552	0.942722	0.145334	1.06675	0.279521	0.238149
P27797	CALR	0.116588	0.833176	-0.0579693	0.110283	0.816384	-0.0585587	0.564152	0.409317	-0.187419	1.45807	0.100649	-0.521313	0.00103768	0.999365	-0.000589371	0.572484	0.956937	-0.12945	0.42582	0.557269	-0.12886
O43852	CALU	3.02556	0.0186977	-0.878241	3.3931	0.00443636	-1.01661	2.47987	0.0306995	-0.915316	3.07725	0.0251831	-1.15795	0.548935	0.519331	-0.138371	0.0684257	1	-0.0370747	0.152554	0.816691	0.101297
Q14012	CAMK1	1.25028	0.109902	-0.365866	1.77254	0.0286796	-0.554884	0.517921	0.445099	-0.187289	1.8923	0.0579662	-0.495631	1.15929	0.307677	-0.189018	1.16327	0.914777	0.178577	1.31452	0.236838	0.367595
Q13557	CAMK2D	0.865837	0.215114	0.364507	0.284558	0.571162	0.132144	0.066347	0.907165	0.02365	1.04261	0.187233	0.304272	0.679329	0.455463	-0.232362	0.919669	0.93955	-0.340857	0.34512	0.630203	-0.108494
Q13555	CAMK2G	0.301667	0.608695	0.121438	0.528588	0.343865	-0.291101	0.137128	0.818386	-0.0656143	0.137665	0.81923	0.0658066	1.35263	0.274899	-0.412539	0.526488	0.955975	-0.187052	0.371936	0.606205	0.225486
P49913	CAMP	0.968393	0.179238	0.528634	1.61799	0.0379946	0.871715	0.856864	0.251565	0.271333	1.87787	0.0580329	0.952835	0.49074	0.567426	0.343081	0.531708	0.96714	-0.257301	0.900787	0.324111	-0.600381
Q86VP6	CAND1	0.116347	0.832706	-0.050341	0.0484776	0.915153	-0.023304	0.252801	0.679492	-0.12672	0.0558869	0.927268	0.0229805	0.0680665	0.924897	0.027037	0.0986575	1	-0.0763794	0.214345	0.753708	-0.103416
Q8WVQ1	CANT1	1.70177	0.0564308	0.885195	1.53249	0.0450937	0.824401	0.94442	0.217787	0.585467	1.01584	0.193292	0.701415	0.208564	0.783068	-0.0607941	0.662029	0.958582	-0.299728	0.471771	0.5278	-0.238934
P27824	CANX	2.66497	0.0213653	0.549646	2.98858	0.00549333	0.696804	2.51171	0.0308272	0.447669	1.42987	0.104252	0.31782	0.466721	0.583036	0.147158	0.364831	1	-0.101977	1.15261	0.257581	-0.249135
Q01518	CAP1	1.49304	0.0748289	0.648794	2.14396	0.0168065	0.700748	1.67641	0.0728549	0.642806	1.47248	0.0986597	0.564339	0.0865127	0.912042	0.0519547	0.0222574	1	-0.00598793	0.108671	0.864649	-0.0579426
P40121	CAPG	2.22429	0.028655	0.972427	2.33439	0.0126789	0.844659	1.95566	0.0518742	0.889831	2.17637	0.0441667	0.864437	0.293311	0.706096	-0.127768	0.132129	1	-0.0825954	0.0521425	0.933287	0.0451721
P07384	CAPN1	0.2497	0.662388	-0.0764015	0.320248	0.531441	0.113499	0.0142218	0.980265	0.009272	0.255601	0.685436	0.0935898	0.88527	0.372009	0.189901	0.177919	1	0.0856735	0.325836	0.646552	-0.104227
P17655	CAPN2	0.0654897	0.903083	-0.0297588	1.0023	0.126612	-0.298077	0.980961	0.202349	-0.387843	1.49075	0.0957094	-0.464153	0.872526	0.376069	-0.268318	1.42442	0.924159	-0.358084	0.18311	0.781169	-0.0897667
P04632	CAPNS1	0.970928	0.17824	-0.406094	0.119915	0.801166	-0.0678074	0.801044	0.274907	-0.520756	0.012238	0.985106	0.00670624	0.731823	0.433825	0.338287	0.0964973	1	-0.114661	0.722157	0.3924	-0.452948
P52907	CAPZA1	0.0156603	0.973974	-0.00802345	0.194066	0.690795	-0.0916763	0.119945	0.84378	0.0568596	0.138885	0.817817	-0.0818863	0.652586	0.463971	-0.0836529	0.488584	0.969819	0.064883	0.707503	0.400249	0.148536
P47755	CAPZA2	0.653254	0.313329	-0.265062	1.23336	0.0788452	-0.450813	1.06198	0.177271	-0.502665	0.566565	0.407367	-0.210343	1.519	0.251437	-0.185751	1.30017	0.876116	-0.237603	0.239574	0.72651	-0.051852
P47756	CAPZB	2.84363	0.0193	0.377517	2.82153	0.00653151	0.394962	1.4526	0.0998832	0.321223	2.4733	0.032	0.445787	0.165357	0.823813	0.0174446	0.180765	1	-0.0562939	0.346946	0.627954	-0.0737385
Q5EG05	CARD16	1.14117	0.131693	0.531239	1.74385	0.0303952	0.640229	0.285581	0.646542	0.133336	0.709207	0.316698	0.179784	0.265861	0.730947	0.108989	1.12245	0.924466	-0.397903	1.20995	0.247812	-0.506893
Q9Y2G2	CARD8	0.00430269	0.98851	0.00256042	0.341166	0.508872	0.18947	0.166045	0.782312	-0.107316	0.3155	0.617847	-0.159389	0.533083	0.530664	0.186909	0.190326	1	-0.109876	0.528931	0.48807	-0.296785
Q9Y2V2	CARHSP1	2.63283	0.0213034	-1.73997	4.9691	0.00114286	-2.31373	4.00443	0.0162667	-1.48139	2.36596	0.0355102	-1.71204	1.0879	0.319809	-0.573763	0.488577	0.968878	0.258581	2.23145	0.130933	0.832344
Q86X55	CARM1	1.17933	0.12259	0.494734	2.70433	0.00792326	0.995438	1.38442	0.111735	0.665733	2.6425	0.0295951	0.916739	1.46038	0.256759	0.500705	0.171277	1	0.170999	0.463193	0.536178	-0.329706
P49589	CARS1	1.70561	0.0559568	0.428856	1.0273	0.120236	0.503276	1.66629	0.0737764	0.634804	2.57991	0.0307624	0.707356	0.10602	0.892437	0.0744202	0.392961	0.980758	0.205948	0.852352	0.343855	0.131528
P31944	CASP14	1.35345	0.0934457	-0.716289	1.21821	0.0812991	-0.574294	0.849769	0.254284	-0.883237	2.22305	0.0409898	-0.62862	0.719589	0.44183	0.141994	0.148574	1	-0.166949	0.338943	0.634925	-0.308943
P42574	CASP3	0.508197	0.412405	-0.153817	0.192526	0.692577	-0.0869312	0.25495	0.677714	0.110575	0.303068	0.632577	0.114121	0.209447	0.782597	0.0668854	0.629408	0.95355	0.264391	0.438529	0.54794	0.197506
P49662	CASP4	0.284278	0.626697	0.157108	1.52195	0.0459471	0.516199	0.741363	0.304542	0.31981	0.262665	0.677374	0.204587	2.37961	0.297385	0.359091	0.365823	1	0.162702	0.539511	0.4844	-0.196389
P55212	CASP6	0.91329	0.197964	-0.534473	1.69148	0.0333641	-0.746859	0.967554	0.207129	-0.302604	1.52755	0.0902951	-0.479966	0.286647	0.713482	-0.212386	0.396523	0.979514	0.231869	1.00754	0.292882	0.444254
Q9NQ75	CASS4	2.02864	0.0368939	-0.464639	3.59052	0.00351613	-0.824578	3.14919	0.0180513	-0.697426	2.86436	0.0270654	-0.508002	0.971921	0.350789	-0.359939	1.05517	0.916841	-0.232787	0.408584	0.572844	0.127152
P20810	CAST	2.05873	0.0352243	-0.733503	1.94457	0.0220809	-0.65023	1.60586	0.0811121	-0.748202	2.15617	0.0443333	-0.716402	0.399517	0.624441	0.0832729	0.0209772	1	-0.0146996	0.181291	0.783159	-0.0979725
O95810	CAVIN2	1.87262	0.0444706	-0.570605	2.67907	0.00814085	-0.781047	2.58946	0.0294286	-0.840094	2.09027	0.047619	-0.690332	0.851831	0.383487	-0.210442	1.61437	0.996759	-0.269489	0.125303	0.84488	-0.0590466
Q13951	CBFB	1.6506	0.0618198	0.627436	2.80696	0.00686631	0.873592	1.68935	0.0717806	0.528785	1.222	0.143127	0.483137	0.666402	0.462035	0.246155	0.183602	1	-0.0986515	1.34829	0.23612	-0.344807
P16152	CBR1	0.000429557	0.994563	-0.000164413	0.428761	0.423094	0.099284	0.0800069	0.89099	0.0330772	0.354531	0.57812	0.127932	0.344975	0.664837	0.0994484	0.0495302	1	0.0332417	0.143518	0.824339	-0.0662067
P83916	CBX1	0.134172	0.811994	0.0786949	0.232828	0.636927	0.133803	0.308171	0.624659	-0.128452	0.537882	0.427189	-0.177064	0.0930131	0.906328	0.0551083	0.484342	0.967658	-0.207146	1.29552	0.240215	-0.262255
Q13185	CBX3	1.05507	0.152577	0.286135	1.7003	0.0327837	0.270415	1.07865	0.17368	0.18504	1.69067	0.0728497	0.218435	0.0266975	0.972193	-0.01572	0.28023	1	-0.101095	0.40201	0.577	-0.0853752
P45973	CBX5	1.71965	0.0546563	0.590071	2.34018	0.0123679	0.671944	1.44956	0.100339	0.411739	1.72762	0.0704096	0.506741	0.261346	0.734868	0.0818733	0.560387	0.962711	-0.178331	1.36806	0.230556	-0.260205
Q8IX12	CCAR1	1.74634	0.0520704	0.788893	2.92972	0.005919	0.96056	1.94314	0.052511	0.536116	1.75676	0.0674497	0.635575	0.286872	0.713303	0.171667	0.515675	0.963657	-0.252777	1.38376	0.225405	-0.424444
Q96CT7	CCDC124	0.180296	0.748436	0.237756	0.688421	0.247516	0.657543	0.458099	0.487379	0.490005	0.256041	0.685308	0.268562	0.91469	0.360404	0.419787	0.929042	0.944042	0.252248	0.277396	0.697291	-0.167538
O60826	CCDC22	2.20465	0.0297406	-1.07417	3.26034	0.00498551	-1.22851	3.18171	0.0183562	-1.25191	2.73075	0.0281739	-1.01245	0.6552	0.464278	-0.154341	0.459607	0.980563	-0.177746	0.0717321	0.910643	-0.0234051
Q8IWP9	CCDC28A	2.31205	0.027986	-1.13194	1.92406	0.0227032	-1.18263	1.09501	0.169367	-0.894777	1.42563	0.105069	-0.667751	0.0863324	0.91173	-0.0506929	0.254684	1	0.237159	0.191524	0.774375	0.287852
Q96MW1	CCDC43	0.00848745	0.983204	0.00654716	0.0755319	0.873066	-0.0629108	0.50439	0.453136	0.319103	0.0317928	0.957534	-0.0222336	0.24386	0.754197	-0.069458	1.06627	0.932752	0.312556	1.86831	0.16374	0.382014
Q16204	CCDC6	0.803113	0.240145	0.387307	1.82553	0.0257571	0.793831	1.6481	0.0753323	0.5995	3.36268	0.0236923	0.642402	1.95619	0.250652	0.406524	0.509129	0.959749	0.212193	0.546104	0.480788	-0.194332
A6NC98	CCDC88B	1.78789	0.0498358	0.75143	1.86768	0.0241117	0.816846	1.57304	0.08483	0.552187	2.20632	0.0413464	0.841887	0.104017	0.896263	0.0654156	0.628366	0.953548	-0.199243	0.765159	0.370816	-0.264658
Q567U6	CCDC93	0.0139626	0.975514	0.0143139	0.607798	0.292411	0.444392	0.410456	0.526506	-0.286234	0.126036	0.832017	-0.117061	1.06957	0.323155	0.430078	0.775436	0.963932	-0.300547	1.66106	0.17968	-0.730625
P13501	CCL5	0.0880607	0.87029	-0.053323	0.66991	0.257551	-0.292036	0.184922	0.75865	-0.0932354	0.0279783	0.961604	-0.0156166	0.409664	0.617311	-0.238713	0.0696349	1	-0.0399124	0.979437	0.299443	0.198801
P29279	CCN2	1.5823	0.0670811	-0.981251	3.12779	0.00508065	-1.59652	2.22311	0.0401077	-1.35167	2.32146	0.0369846	-1.25498	1.22196	0.29213	-0.615272	0.847496	0.918987	-0.370416	0.440993	0.547663	0.244856
O95273	CCNDBP1	1.07615	0.146907	-0.546836	0.0697336	0.881579	-0.0562969	0.310097	0.623459	-0.188441	0.192084	0.757689	0.175962	1.144	0.311242	0.49054	0.816472	0.940881	0.358395	0.243852	0.723904	-0.132144
O14618	CCS	2.70004	0.0225772	-1.20369	3.29224	0.00487755	-1.29852	2.1207	0.0439096	-1.01907	1.81706	0.0626084	-0.90766	0.305721	0.696129	-0.0948212	0.344619	1	0.184627	0.899699	0.325406	0.279448
P78371	CCT2	0.394678	0.515083	-0.130797	0.00982139	0.978222	-0.00566788	0.327121	0.606088	0.117373	0.082677	0.889082	0.0456093	0.483207	0.569302	0.125129	1.18279	0.905303	0.24817	0.829187	0.346073	0.12304
P49368	CCT3	1.34194	0.094922	0.406158	1.67922	0.034141	0.44432	1.86177	0.0572008	0.594583	3.1327	0.0248485	0.519465	0.127914	0.8637	0.0381618	0.553845	0.959924	0.188425	0.498817	0.512424	0.150263
P50991	CCT4	2.35608	0.0273333	0.41021	1.18644	0.0862225	0.371626	2.05301	0.0468821	0.593508	3.35042	0.0215814	0.569495	0.0807707	0.914147	-0.0385841	0.413759	0.975526	0.183298	1.12311	0.267089	0.221883
P48643	CCT5	0.280904	0.630079	0.139127	0.452493	0.403183	0.190661	0.621644	0.371207	0.278126	1.33577	0.121864	0.379022	0.145027	0.843634	0.0515339	0.297844	1	0.138999	0.249415	0.718405	0.0874649
P40227	CCT6A	2.147	0.0320638	0.828841	3.24295	0.00508411	0.811705	2.60672	0.0290909	0.952531	4.19937	0.0154286	0.962839	0.0425544	0.953918	-0.0171368	0.352017	1	0.12369	0.383119	0.596591	0.140827
Q99832	CCT7	1.38122	0.0896913	0.375712	1.38752	0.058777	0.475625	1.22243	0.140721	0.494453	3.54616	0.0197241	0.472462	0.347365	0.664008	0.099913	0.259264	1	0.118741	0.0416493	0.948512	0.0188282
P50990	CCT8	0.182404	0.745512	0.0860043	0.650123	0.267161	0.241735	0.777866	0.285709	0.273213	0.781554	0.28783	0.215775	0.489001	0.568208	0.155731	0.438998	0.97229	0.187209	0.164614	0.800986	0.0314777
Q6YHK3	CD109	0.503868	0.416155	-0.254749	1.39208	0.0584095	-0.596874	0.729702	0.310772	-0.327227	0.916184	0.228863	-0.418678	1.32757	0.275832	-0.342125	0.768225	0.958096	-0.0724777	0.964429	0.30515	0.269647
P08571	CD14	1.18617	0.121436	0.319995	0.507112	0.359979	-0.217483	0.180191	0.763634	-0.0794449	0.0981256	0.868172	0.0559669	1.21898	0.291681	-0.537478	2.17507	0.814963	-0.39944	0.255	0.717103	0.138038
P48509	CD151	0.741654	0.267317	-0.276463	0.329572	0.522648	-0.244637	0.888778	0.239378	-0.518427	0.00847316	0.990159	0.00647278	0.0405726	0.953561	0.0318268	0.504002	0.965614	-0.241963	0.284208	0.690295	-0.27379
Q86VB7	CD163	0.52779	0.396668	0.246979	0.524206	0.346992	-0.365013	0.382176	0.551097	0.299938	0.335515	0.597302	0.13596	1.24711	0.279142	-0.611992	0.0504068	1	0.0529587	0.990076	0.296955	0.664951
Q8N6Q3	CD177	1.67986	0.058719	1.08791	2.98166	0.00553443	1.38834	1.72367	0.0684556	0.724153	1.35947	0.116723	0.658167	0.398178	0.625446	0.300434	0.815491	0.938656	-0.363757	1.94536	0.161255	-0.664191
Q15762	CD226	0.412926	0.498821	-0.250244	1.88694	0.0238068	-0.970476	0.552672	0.418902	-0.290543	1.43849	0.102653	-0.466782	1.88438	0.260419	-0.720232	0.0526449	1	-0.0402985	1.69671	0.17715	0.679934
Q9Y5K6	CD2AP	0.0471558	0.930229	-0.0183594	0.188094	0.699409	-0.0760948	0.205714	0.733221	0.0809582	0.183893	0.766345	-0.0629761	0.299076	0.701604	-0.0577354	0.456841	0.981509	0.0993176	0.749725	0.379495	0.157053
Q9UGN4	CD300A	1.23037	0.112793	0.866454	1.63982	0.0362273	0.935023	0.958391	0.210995	0.616477	0.813469	0.273246	0.559173	0.0798005	0.914298	0.0685682	0.372125	1	-0.249977	0.746784	0.380098	-0.318546
P20138	CD33	0.123064	0.826805	0.297126	0.0917763	0.846768	0.260152	0.296011	0.637039	0.600457	0.472375	0.477124	0.911381	0.0124935	0.987561	-0.036974	0.25922	1	0.303331	0.17572	0.787905	0.340305
P16671	CD36	1.79832	0.0491002	-0.683799	2.19136	0.0151636	-0.752559	1.30973	0.126081	-0.690798	0.582807	0.39603	-0.450978	0.105969	0.892202	-0.0687595	0.0192758	1	-0.00699921	0.0636517	0.916518	0.0617603
P16070	CD44	1.00169	0.168723	-0.371024	1.8022	0.0273278	-0.428022	1.37984	0.112421	-0.485492	1.20674	0.145834	-0.216762	0.260741	0.735199	-0.0569984	0.349456	1	-0.114468	0.199914	0.767717	-0.0574699
P15529	CD46	0.788753	0.246706	0.380807	0.628827	0.279839	0.28902	1.24173	0.13732	0.356931	0.118468	0.838392	-0.0592911	0.187292	0.806025	-0.0917866	0.0450169	1	-0.0238762	0.104028	0.86791	0.0679104
Q08722	CD47	0.860347	0.217207	-0.446135	0.58896	0.302531	-0.331087	0.822435	0.26578	-0.55999	0.532647	0.432015	-0.299522	0.533454	0.530534	0.115047	0.15384	1	-0.113855	0.554511	0.477961	-0.228902
P09326	CD48	2.3318	0.0276679	-0.532624	3.61398	0.00356303	-0.829894	3.10919	0.0175814	-0.801332	2.12927	0.0458053	-0.578361	2.33839	0.304429	-0.29727	0.728563	0.937887	-0.268708	0.0635779	0.916435	0.028562
P06127	CD5	1.0619	0.151029	-0.82479	2.02376	0.0195941	-1.06093	1.76601	0.0649807	-0.674318	1.35542	0.117672	-0.622276	0.216732	0.77591	-0.236139	0.124442	1	0.150472	0.653897	0.42716	0.386611
P19397	CD53	0.972799	0.177788	-0.323785	0.36516	0.483522	0.15164	0.649725	0.352719	-0.231793	0.152805	0.80231	0.126427	1.42072	0.259647	0.475424	0.243173	1	0.0919914	0.85129	0.343343	-0.383433
P08174	CD55	1.12307	0.135767	-0.340893	1.58564	0.0408143	-0.347235	2.15837	0.0426186	-0.475709	0.912039	0.229629	-0.237225	0.0206858	0.976481	-0.00634155	0.762783	0.958545	-0.134816	1.04176	0.285882	-0.128474
P13987	CD59	1.31414	0.100061	-0.659547	1.50403	0.0473013	-0.617757	1.4623	0.0985696	-0.726919	1.06853	0.177967	-0.455605	0.0954852	0.904029	0.04179	0.13599	1	-0.0673717	0.541997	0.48287	-0.109162
O43866	CD5L	1.15372	0.129172	-0.633758	4.13705	0.00334884	-1.02194	1.55365	0.0874189	-0.563266	2.64818	0.029925	-0.7944	0.691835	0.449861	-0.388178	0.100632	1	0.0704914	1.32014	0.237795	0.45867
P08962	CD63	0.779115	0.250057	0.428131	2.28926	0.0131509	0.904013	0.842767	0.25679	0.331882	0.864784	0.250255	0.384727	0.684578	0.453056	0.475882	0.139261	1	-0.0962486	1.54044	0.195846	-0.572131
P04233	CD74	0.168694	0.765612	-0.211685	0.21051	0.669125	0.236004	0.0259674	0.964666	-0.0356134	0.166974	0.786224	-0.224852	0.85483	0.382754	0.44769	0.185209	1	0.176072	0.614903	0.441513	-0.271618
P27701	CD82	0.728718	0.273802	-0.247849	3.0326	0.0053986	0.604313	0.0795846	0.890812	0.0280125	0.311504	0.622226	0.165364	2.14875	0.253263	0.852161	0.999352	0.945772	0.275861	2.83441	0.129333	-0.5763
P21926	CD9	0.139937	0.806294	0.0815746	0.391703	0.455923	-0.157618	0.25441	0.677852	0.142864	0.0877399	0.881695	-0.062167	0.432621	0.602126	-0.239193	0.142177	1	0.0612892	0.673658	0.415038	0.300482
Q9NPY3	CD93	0.483477	0.431296	0.212052	0.410777	0.439472	0.186148	0.988613	0.19921	0.285739	0.93159	0.222272	0.338166	0.0353451	0.96239	-0.0259037	0.350296	1	0.073687	0.177995	0.783992	0.0995907
P14209	CD99	1.39053	0.0886718	-0.797347	1.29629	0.0695792	-1.03663	1.36001	0.115883	-0.922408	0.900345	0.234548	-0.56685	0.425665	0.606971	-0.239278	0.315482	1	-0.125061	0.159754	0.807746	0.114218
P32320	CDA	0.304334	0.607569	0.218608	1.23588	0.0785043	0.789242	0.112466	0.85378	0.0717319	0.571652	0.403191	0.436701	0.836567	0.387875	0.570634	0.356989	1	-0.146876	1.18058	0.24944	-0.71751
P49427	CDC34	1.63346	0.0630435	-0.528059	0.36528	0.483583	-0.252057	0.832888	0.261041	-0.317352	0.885604	0.240638	-0.283089	0.741438	0.428879	0.276002	0.731563	0.936466	0.210707	0.0803028	0.90058	-0.0652954
Q16543	CDC37	3.29857	0.0133333	0.55983	3.95118	0.00258824	0.803251	1.3741	0.112833	0.428281	1.59734	0.0821743	0.411113	1.25726	0.277995	0.243421	0.309395	1	-0.131548	1.54604	0.193566	-0.374969
P60953	CDC42	0.245786	0.66746	-0.0848164	0.268861	0.59192	-0.101041	0.376181	0.556531	-0.17836	0.718961	0.312167	-0.194741	0.11914	0.876738	-0.0162251	0.159661	1	-0.0935436	0.133013	0.836654	-0.0773186
Q9Y5S2	CDC42BPB	0.113578	0.835867	0.0491028	0.914016	0.151935	-0.25628	0.145439	0.807538	-0.050169	0.0591485	0.922276	-0.020451	1.11446	0.31873	-0.305383	0.456745	0.980849	-0.0992718	0.943958	0.309156	0.206111
Q99459	CDC5L	0.890944	0.206123	0.376054	0.316513	0.53538	0.193075	0.576804	0.400147	0.237172	0.272561	0.665883	0.157349	0.47379	0.578655	-0.182979	0.471103	0.971775	-0.138882	0.0955783	0.88071	0.0440968
P12830	CDH1	0.266575	0.642076	-0.226173	1.56396	0.0425714	-0.867125	0.572195	0.403633	-0.345366	0.812898	0.273281	-0.509573	1.10481	0.319158	-0.640952	0.102649	1	-0.119194	0.776505	0.366987	0.521758
P19022	CDH2	0.0386465	0.941165	0.0638046	0.703565	0.239833	-0.868201	0.0293343	0.95991	0.0293694	0.156607	0.798806	-0.192028	1.4245	0.257772	-0.932006	0.0215418	1	-0.0344353	0.587406	0.455348	0.897571
P33151	CDH5	0.371443	0.535494	-0.215498	2.09987	0.0176784	-0.779877	1.48025	0.0962555	-0.45334	0.374982	0.560884	-0.158317	0.693993	0.449502	-0.56438	0.353255	1	-0.237842	1.12799	0.26579	0.326537
P55285	CDH6	2.17184	0.0306776	-1.9548	4.01604	0.00293333	-2.76687	2.51289	0.0309895	-1.55888	1.64647	0.077352	-1.52195	1.26091	0.277722	-0.812068	0.348514	1	0.39592	1.56572	0.189347	1.20799
Q9BYE9	CDHR2	0.139583	0.806542	-0.095842	0.21634	0.66178	-0.21715	0.18981	0.7527	0.216051	0.116966	0.8407	-0.0955452	0.113619	0.883498	-0.121309	0.358889	1	0.311893	0.249784	0.71844	0.433201
P21127	CDK11B	0.913718	0.197893	0.52991	0.436136	0.417514	0.246196	0.850696	0.253976	0.45769	0.624772	0.369748	0.479291	0.81788	0.396585	-0.283714	0.14116	1	-0.0722198	0.990022	0.296828	0.211494
Q96JB5	CDK5RAP3	2.74122	0.0223066	-0.628566	1.90727	0.0231624	-0.48218	0.545549	0.424115	-0.232388	1.46968	0.0988351	-0.497658	0.340947	0.666868	0.146387	1.94901	0.876293	0.396178	0.411069	0.569911	0.249792
Q9NXV6	CDKN2AIP	1.17312	0.123893	1.05284	2.23447	0.01429	1.47999	0.350575	0.582154	0.36328	0.736115	0.304628	0.615829	0.578773	0.504058	0.427157	1.26383	0.877604	-0.689556	2.00178	0.151287	-1.11671
O95674	CDS2	0.204701	0.717807	0.0863907	0.479544	0.383175	-0.165504	0.382562	0.550809	-0.17934	0.807115	0.275743	-0.371438	0.742612	0.430372	-0.251894	0.756122	0.952149	-0.26573	0.0258835	0.96728	-0.0138359
Q9UKY7	CDV3	0.0828975	0.876051	-0.0567303	0.685493	0.248844	0.278146	0.116995	0.847259	-0.0636562	0.0798236	0.891467	-0.0495182	0.960271	0.350323	0.334876	0.0158245	1	-0.00692596	1.89448	0.163	-0.341802
P13688	CEACAM1	0.537032	0.391143	0.306247	0.326298	0.525438	-0.196972	0.325966	0.606448	0.205193	0.525463	0.436782	0.298901	2.17552	0.253509	-0.503219	0.196582	1	-0.101055	1.1476	0.258526	0.402164
P31997	CEACAM8	0.807536	0.23768	0.325378	2.09704	0.0177262	0.672446	1.06252	0.1775	0.317955	2.08419	0.0478453	0.528422	1.13727	0.312733	0.347068	0.0135504	1	-0.00742226	1.68494	0.181695	-0.354491
O95319	CELF2	0.840947	0.223528	0.718491	0.642293	0.271583	0.453879	0.426308	0.51522	0.280393	0.00876199	0.98978	0.00915432	0.499813	0.557339	-0.264612	0.724077	0.937375	-0.438098	0.416712	0.564895	-0.173486
Q5SW79	CEP170	0.662636	0.30851	-0.292202	0.618077	0.28653	-0.213888	0.658968	0.346791	-0.3257	1.99782	0.0524499	-0.618094	0.154588	0.831987	0.078314	0.0422745	1	-0.033498	0.415148	0.566274	-0.111812
Q9Y5P4	CERT1	1.30665	0.100888	0.473024	3.11796	0.00504	0.783842	2.07848	0.0460697	0.440786	1.18384	0.150757	0.364517	1.00013	0.336933	0.310817	0.0667295	1	-0.032238	1.73273	0.173451	-0.343055
P23141	CES1	0.421217	0.490011	-0.242673	2.3116	0.0128961	-0.720349	0.703006	0.323857	-0.288592	0.110907	0.848865	-0.0633743	1.29681	0.274966	-0.477676	0.0750748	1	-0.045919	2.51523	0.130872	0.431757
P11597	CETP	3.27665	0.0137705	-1.45665	3.68364	0.00336449	-1.63983	2.78877	0.0224638	-0.968061	4.32799	0.021	-1.3884	0.168899	0.820417	-0.183183	0.714823	0.938196	0.48859	1.287	0.240478	0.671773
P00751	CFB	1.61303	0.0644802	0.610904	0.458059	0.399539	0.172573	1.71375	0.0695721	0.52246	1.95729	0.0554033	0.73273	0.646751	0.467174	-0.43833	0.111404	1	-0.0884438	1.00036	0.296427	0.349886
P00746	CFD	3.12348	0.0170667	1.67976	1.73341	0.0307421	0.688325	2.4524	0.0313774	1.17525	1.86397	0.0590832	0.916664	2.8829	0.150222	-0.991439	1.26555	0.885578	-0.504517	1.24662	0.242052	0.486922
P08603	CFH	2.78279	0.0210853	0.957501	1.71714	0.0316435	0.919767	3.37078	0.02	0.91576	2.49816	0.0318824	0.927748	0.074657	0.918276	-0.0377338	0.10441	1	-0.0417408	0.00664638	0.992894	-0.00400696
P36980	CFHR2	0.251178	0.660496	0.119809	0.155669	0.749962	0.128643	0.242874	0.690847	0.102538	0.354221	0.578326	0.218963	0.0140313	0.98589	0.00883331	0.0513969	1	-0.017271	0.0368036	0.953886	-0.0261044
Q92496	CFHR4	0.343	0.564812	-0.258344	1.67147	0.0345582	-0.899717	0.329721	0.602887	-0.312199	0.0236216	0.967462	0.033749	0.809153	0.39983	-0.641374	0.0499631	1	-0.0538555	0.911461	0.320031	0.587518
Q9BXR6	CFHR5	1.71178	0.0551777	0.80471	1.26644	0.0739444	0.530095	0.857846	0.251394	0.565974	1.20743	0.145796	0.632625	1.07252	0.324067	-0.274615	0.801597	0.946772	-0.238736	0.0983523	0.876489	0.0358791
P05156	CFI	0.583257	0.357664	-0.207578	0.48174	0.381402	-0.163436	0.647169	0.353506	-0.228821	0.0723263	0.903669	-0.0451153	0.118014	0.877146	0.0441422	0.0652934	1	-0.0212425	0.139285	0.828941	-0.0653847
P23528	CFL1	1.48957	0.0747656	0.354362	3.23165	0.00517209	0.372245	2.09491	0.045697	0.458895	1.29698	0.128596	0.217042	0.0690534	0.923726	0.0178829	0.317737	1	0.104533	0.358966	0.616734	0.0866497
P27918	CFP	0.425279	0.48558	0.240629	0.612153	0.289908	0.490788	0.0362629	0.949745	-0.0265219	1.02631	0.191363	0.645462	0.401402	0.622683	0.250159	0.866361	0.920178	-0.26715	0.649156	0.427683	-0.51731
Q99674	CGREF1	1.86577	0.0449214	1.18896	1.89269	0.0235463	1.11837	2.12721	0.0441149	1.4525	2.26937	0.0389209	1.57969	0.0936547	0.9049	-0.0705942	0.429099	0.976577	0.263533	0.635475	0.433461	0.334127
Q9NX63	CHCHD3	1.94754	0.0398795	0.406345	0.896129	0.157724	0.478016	1.23438	0.138265	0.327346	1.80508	0.0635122	0.432764	0.0771374	0.916025	0.0716711	0.174987	1	-0.0789989	0.170131	0.796333	-0.15067
Q14839	CHD4	1.14844	0.130523	0.499242	1.5289	0.0453459	0.66934	0.0869545	0.883249	-0.0518238	0.888153	0.239773	0.423142	0.352328	0.661281	0.170098	1.36893	0.920169	-0.551066	1.5685	0.189718	-0.721164
Q8IWX8	CHERP	1.01068	0.165683	0.645586	0.950353	0.141162	0.353071	0.565621	0.408468	0.300884	0.491279	0.463958	0.184107	0.432485	0.602144	-0.292515	0.805575	0.943731	-0.344702	0.135182	0.834861	-0.0521872
P10645	CHGA	0.626506	0.331267	0.647509	0.00369642	0.988715	0.00609894	0.321769	0.61097	0.335905	0.0494176	0.933581	-0.0701458	0.773062	0.415815	-0.64141	0.669733	0.957752	-0.311604	0.407581	0.573482	0.329806
P36222	CHI3L1	2.90935	0.0208163	-0.979851	1.9031	0.0232723	-0.877203	2.81997	0.0214436	-0.767084	2.39476	0.0346723	-0.619991	0.110969	0.886463	0.102648	0.541956	0.962655	0.212767	0.105925	0.865609	0.110119
Q9BWS9	CHID1	0.470499	0.441333	-0.293931	0.478121	0.383932	-0.364247	0.957334	0.211468	-0.486252	0.590343	0.39096	-0.332389	0.128243	0.863601	-0.0703159	0.741866	0.94948	-0.192321	0.202183	0.767276	-0.122005
Q13231	CHIT1	0.0102109	0.98088	-0.0178505	0.0303252	0.949477	-0.0619038	0.0323752	0.955417	0.0515541	0.316058	0.617472	0.339206	0.0175793	0.980593	-0.0440533	0.0977678	1	0.0694046	0.0405293	0.949398	0.113458
O00533	CHL1	1.36446	0.0922179	-1.11802	2.65211	0.00807191	-2.15527	1.99434	0.0499385	-1.45607	1.32528	0.122981	-0.940279	1.56421	0.242322	-1.29778	0.639518	0.955311	-0.338047	1.76385	0.168425	0.89227
P24386	CHM	0.190925	0.734172	0.111902	0.327979	0.523444	0.179668	0.535214	0.43107	0.241312	0.135956	0.820646	-0.0796234	0.0888816	0.90991	0.067766	0.27965	1	0.12941	0.0882707	0.8902	0.0616438
Q9HD42	CHMP1A	0.861842	0.217024	0.30674	1.76376	0.0290477	0.616615	1.24609	0.137016	0.434681	0.0691451	0.907364	0.0268459	0.725892	0.435338	0.309874	0.191216	1	0.127941	0.690719	0.407796	-0.181933
Q7LBR1	CHMP1B	0.0502121	0.924736	0.0412655	0.187173	0.700618	-0.126595	0.0372776	0.950738	-0.030496	0.105128	0.857757	-0.0930902	0.307696	0.694229	-0.167861	0.130122	1	-0.0717615	0.267833	0.702577	0.0960991
O43633	CHMP2A	2.13047	0.0321856	-0.553642	1.62735	0.037135	-0.525222	1.4105	0.107172	-0.404599	1.70189	0.071947	-0.543043	0.0648137	0.925811	0.0284203	0.502731	0.964325	0.149043	0.667205	0.417705	0.120622
Q9UQN3	CHMP2B	0.744609	0.266263	-0.385942	0.5678	0.316804	-0.277202	0.63802	0.359936	-0.305836	0.95145	0.214858	-0.507267	0.462847	0.583987	0.10874	0.157529	1	0.0801064	0.055069	0.928975	-0.0286339
Q9BY43	CHMP4A	0.0529854	0.922454	0.0270439	0.113499	0.811713	0.0575298	0.191295	0.752591	-0.0889805	0.310662	0.622807	0.167796	0.140374	0.848282	0.0304859	0.497549	0.966652	-0.116024	0.763954	0.37115	-0.14651
Q9H444	CHMP4B	2.14227	0.0321583	-0.449962	1.2679	0.0738006	-0.313132	2.30007	0.0378168	-0.453518	1.58244	0.0835884	-0.413468	1.04939	0.328633	0.13683	0.0198655	1	-0.00355568	1.11517	0.267644	-0.140385
Q9NZZ3	CHMP5	1.3868	0.0894267	-0.494121	1.36847	0.0610047	-0.481732	1.6739	0.0731656	-0.490222	1.16751	0.154464	-0.389388	0.0158852	0.983563	0.0123894	0.00721833	0.997719	0.003899	0.0104044	0.987716	-0.00849037
Q96FZ7	CHMP6	2.64976	0.0213953	-0.978873	2.9885	0.00547508	-1.1912	1.51222	0.0928792	-0.706447	1.76406	0.066373	-1.1482	0.787538	0.40903	-0.212331	0.479061	0.96946	0.272426	1.10439	0.270477	0.484757
Q9UHD1	CHORDC1	1.76679	0.0511948	0.631729	1.43035	0.0544394	0.519619	2.1146	0.0444831	0.719945	1.2143	0.144554	0.491177	0.18156	0.810378	-0.11211	0.177981	1	0.0882164	0.934454	0.311008	0.200326
Q8WUH1	CHURC1	0.251695	0.660419	0.173152	0.664849	0.26035	0.342035	0.0791367	0.890472	-0.0520357	0.0027488	0.997053	-0.00227394	0.504911	0.553889	0.168884	0.539189	0.964283	-0.225187	1.14617	0.25895	-0.394071
O76071	CIAO1	1.34135	0.0949938	-0.588532	1.20143	0.0841161	-0.531962	1.64449	0.0760431	-1.02387	1.53078	0.0899534	-0.646938	0.118654	0.87686	0.0565704	0.7034	0.94902	-0.435336	0.531493	0.486798	-0.491906
Q6FI81	CIAPIN1	0.622802	0.333621	-0.218563	0.0118517	0.976455	0.00756111	0.08883	0.880783	-0.0499794	0.216369	0.727503	-0.112765	0.894357	0.369006	0.226124	0.444576	0.972516	0.168584	0.143524	0.824666	-0.0575405
Q8N5K1	CISD2	1.00416	0.168153	-0.396861	2.57643	0.00899585	-0.852695	0.156622	0.793879	-0.0955654	0.383421	0.55438	-0.197313	1.51589	0.251518	-0.455833	0.586617	0.957624	0.301296	2.18258	0.141012	0.757129
Q07065	CKAP4	2.39023	0.025821	0.993601	2.24787	0.014229	1.10614	1.66261	0.0739405	0.64168	1.64918	0.0771562	0.717367	0.152229	0.834694	0.112536	1.17191	0.909493	-0.351921	1.2792	0.238579	-0.464457
Q14008	CKAP5	0.734484	0.270834	0.197488	1.48119	0.049402	0.335646	1.12375	0.162207	0.275544	0.353577	0.578566	0.126003	0.625637	0.480316	0.138158	0.427574	0.975839	0.0780563	0.23903	0.726938	-0.0601017
O75122	CLASP2	0.0799793	0.880476	-0.101703	0.418987	0.432789	-0.430006	0.00501259	0.989435	-0.00627486	0.294465	0.641865	-0.344313	0.575963	0.505481	-0.328303	0.147826	1	0.0954281	0.772931	0.368515	0.423731
Q05315	CLC	1.06495	0.150143	-0.2496	0.0229522	0.961108	0.0143883	0.145357	0.80708	0.0714439	2.23978	0.0405296	-0.49694	0.527403	0.536315	0.263988	1.04095	0.920564	0.321044	0.056378	0.926653	0.0570557
O00501	CLDN5	1.24296	0.110817	-0.373347	1.23022	0.0793218	-0.380987	1.69057	0.0717286	-0.446735	0.0105397	0.987159	0.00424194	0.0131054	0.987031	-0.00763931	0.149702	1	-0.0733881	0.101184	0.872007	-0.0657488
Q9P126	CLEC1B	0.16027	0.775906	0.0604382	0.0986866	0.835409	-0.0556435	0.0389465	0.948156	-0.0266582	0.525748	0.436919	0.204928	0.271144	0.723804	-0.116082	0.156909	1	-0.0870964	0.060133	0.923093	0.0289852
P05452	CLEC3B	0.716744	0.280056	-0.236451	2.33014	0.0127828	-0.729962	2.3626	0.0353702	-0.534546	0.889077	0.239441	-0.263071	0.936003	0.355281	-0.493511	0.631957	0.954373	-0.298095	0.850685	0.343253	0.195416
O00299	CLIC1	0.740664	0.267571	0.305447	0.471989	0.388744	0.159611	1.96097	0.0515928	0.383046	0.152691	0.802258	0.0650967	0.374469	0.637301	-0.145836	0.160269	1	0.0775993	0.763892	0.370483	0.223436
O15247	CLIC2	0.00617772	0.986324	-0.00450668	0.301676	0.551594	0.233015	0.631635	0.363541	0.373737	1.15054	0.156964	0.462655	0.610179	0.488818	0.237522	1.83125	0.883556	0.378244	0.323885	0.648955	0.140722
Q9Y696	CLIC4	0.506334	0.414184	0.156358	0.339863	0.51004	0.12842	0.159967	0.789959	0.0647816	0.160658	0.79396	0.0832455	0.0661987	0.924403	-0.0279377	0.280074	1	-0.0915764	0.221258	0.74843	-0.0636387
Q14677	CLINT1	2.07605	0.0346794	0.179498	0.944458	0.142847	0.158942	0.00936767	0.986161	-0.00160522	0.59483	0.388244	0.0757915	0.0940993	0.904805	-0.0205563	1.56022	0.926695	-0.181103	0.779825	0.36711	-0.160547
P30622	CLIP1	0.0419493	0.937895	0.0205872	0.317882	0.53387	0.162423	0.214588	0.722185	-0.089172	0.523275	0.437974	-0.190802	0.529323	0.534802	0.141836	1.60793	0.962537	-0.109759	0.993645	0.296571	-0.251595
Q9UDT6	CLIP2	0.433757	0.477701	-0.319228	0.0475254	0.916918	-0.0438255	0.433013	0.510478	-0.378782	0.469723	0.478416	-0.296862	0.240447	0.755248	0.275402	0.0453468	1	-0.0595543	0.526921	0.489723	-0.334956
P54105	CLNS1A	1.91221	0.0419424	-0.665643	2.29476	0.013103	-0.751344	2.01877	0.0485547	-0.774467	1.98344	0.0536	-0.677126	0.152365	0.834798	-0.0857014	0.171331	1	-0.108825	0.0782815	0.903328	-0.0231236
O76031	CLPX	2.49293	0.0243077	1.54238	0.294764	0.559111	-0.429277	0.196434	0.745174	0.240071	1.27865	0.133013	0.728337	1.10149	0.320021	-1.97166	0.850314	0.92115	-1.30231	0.702444	0.404037	0.669348
P09496	CLTA	0.0145891	0.974631	-0.0111927	0.262897	0.598828	0.176139	0.236763	0.696973	0.14152	0.355924	0.576272	0.206431	0.30992	0.692308	0.187332	0.279386	1	0.152713	0.110812	0.863093	-0.0346191
P09497	CLTB	0.526105	0.397554	0.248164	1.71101	0.0321405	0.477804	0.862512	0.250222	0.307518	0.243203	0.698965	0.10962	0.483519	0.569865	0.229639	0.116927	1	0.0593533	0.543835	0.481756	-0.170286
Q00610	CLTC	0.797666	0.243153	0.233752	1.69115	0.0333321	0.330304	1.22897	0.139234	0.315882	1.02931	0.190848	0.273924	0.320924	0.683699	0.0965527	0.202764	1	0.0821304	0.0771496	0.903219	-0.0144222
P10909	CLU	0.796284	0.24324	-0.309429	2.59483	0.00888699	-0.921985	0.585528	0.394758	-0.239267	1.41372	0.10673	-0.343686	1.29602	0.274521	-0.612556	0.0917345	1	0.0701626	2.52613	0.129474	0.682719
Q96DG6	CMBL	2.40811	0.0259194	-1.11277	4.12529	0.00323404	-1.36429	2.53475	0.0300108	-0.981431	2.61865	0.0299882	-0.885861	1.06675	0.322173	-0.251515	0.163617	1	0.131342	0.727248	0.392428	0.382857
Q8IY22	CMIP	1.28206	0.104095	-0.335878	0.701632	0.240883	-0.384059	0.332872	0.600011	-0.126148	1.75429	0.0678944	-0.50855	0.0538101	0.937783	-0.0481808	0.55107	0.956526	0.209731	0.30598	0.669849	0.257911
P30085	CMPK1	2.87958	0.0196226	-0.671632	2.15069	0.0166044	-0.582269	1.50078	0.0937754	-0.478651	0.823023	0.268411	-0.237565	0.159728	0.827135	0.0893635	0.392889	0.980152	0.192981	0.276026	0.69797	0.103617
Q96DZ9	CMTM5	0.110303	0.839252	-0.0499962	0.134978	0.78099	-0.0680267	0.0646239	0.908644	-0.0435108	0.724638	0.310342	-0.267657	0.0570614	0.933735	-0.0180305	0.0147331	1	0.00648537	0.0340989	0.957588	0.0245159
Q9NX76	CMTM6	0.889608	0.206476	-0.128015	0.670715	0.257079	-0.145243	0.403862	0.531617	-0.144083	1.87723	0.0580205	-0.350044	0.0661557	0.924131	-0.0172279	0.0355136	1	-0.0160686	0.00216309	0.997966	0.00115929
P62633	CNBP	0.66969	0.30442	0.382237	2.69271	0.00804751	0.899948	1.44941	0.100248	0.729745	1.65521	0.0762382	0.750173	0.954385	0.351355	0.517711	0.890898	0.945151	0.347508	0.277503	0.69752	-0.170203
Q96KN2	CNDP1	2.54359	0.0232233	-1.63882	3.74279	0.00349474	-2.04367	3.28894	0.0196364	-1.69558	2.90105	0.0261224	-1.60038	0.482729	0.569629	-0.404846	0.0549593	1	-0.0567547	0.881158	0.333537	0.348092
Q96KP4	CNDP2	1.90532	0.0423118	-0.405935	1.48146	0.0494165	-0.374231	1.54062	0.0889553	-0.345244	1.62936	0.0790368	-0.361391	0.0919872	0.907578	0.0317036	0.202211	1	0.0606903	0.118087	0.855807	0.0289867
Q99439	CNN2	0.936539	0.189514	-0.204112	2.18234	0.0153146	-0.537411	1.12111	0.162686	-0.285699	1.33498	0.12183	-0.40282	1.46106	0.257315	-0.333299	0.384458	0.988612	-0.0815876	0.833605	0.346402	0.251712
A5YKK6	CNOT1	0.340783	0.565748	0.267734	0.475335	0.386028	0.358916	0.447413	0.496908	0.386145	0.319629	0.613601	0.260629	0.156592	0.830049	0.0911816	0.337478	1	0.11841	0.0287018	0.962676	0.0272289
Q9H9A5	CNOT10	0.373641	0.5334	0.313187	1.2244	0.0804559	0.792353	0.206408	0.732312	0.191923	0.127991	0.830782	0.130551	2.0504	0.235117	0.479166	0.220116	1	-0.121264	1.45993	0.215256	-0.60043
P09543	CNP	0.484385	0.430787	0.177935	1.43989	0.0538093	0.27861	0.409807	0.527284	0.188041	3.10032	0.025791	0.42203	0.202597	0.788893	0.100676	0.0105876	1	0.0101059	0.274536	0.698799	-0.0905697
Q9Y2B0	CNPY2	0.744979	0.2661	-0.22552	0.662255	0.261241	-0.240138	0.851463	0.253677	-0.249345	1.65617	0.0762072	-0.503783	0.03235	0.964805	-0.0146183	0.174424	1	-0.0238247	0.0251926	0.968012	-0.00920639
Q9BT09	CNPY3	1.94902	0.0399273	0.879488	1.5533	0.0434266	0.881715	1.14641	0.155338	0.60191	1.23524	0.14087	0.598591	0.00440589	0.996271	0.0022274	1.29495	0.87872	-0.277578	1.4744	0.215437	-0.279805
Q96F85	CNRIP1	0.599381	0.347963	0.523623	0.111701	0.813505	0.118715	0.413928	0.524227	0.357278	0.405784	0.534953	0.343998	0.568119	0.510085	-0.404908	0.221921	1	-0.166345	0.504858	0.508051	0.238563
Q6PJW8	CNST	2.34577	0.0276866	-0.812843	3.44225	0.0042649	-1.00851	3.12433	0.0183415	-0.947837	3.34176	0.0208889	-0.925737	0.584446	0.499827	-0.195664	0.327725	1	-0.134993	0.0906008	0.88653	0.0606705
Q9Y2R0	COA3	0.605755	0.344397	-0.532029	0.116867	0.805991	-0.126964	0.068156	0.905071	-0.0684201	0.0358789	0.952643	0.0575691	0.733114	0.432572	0.405065	0.711018	0.939357	0.463608	0.0957282	0.880395	0.0585435
Q13057	COASY	0.301432	0.608514	-0.0981117	1.67389	0.034381	0.361414	0.10194	0.865531	-0.0478336	0.156477	0.798845	-0.0545864	2.07953	0.233833	0.459525	0.0883075	1	0.0502781	1.51159	0.199509	-0.409247
Q96JB2	COG3	2.23388	0.0280472	-0.958438	2.37721	0.0117797	-1.08046	2.66643	0.0267895	-0.723952	2.17535	0.0439618	-0.848189	0.22517	0.770483	-0.122025	0.51237	0.962303	0.234486	0.910816	0.320009	0.356511
Q9H9E3	COG4	1.1108	0.138032	-0.715987	1.54017	0.044401	-0.667683	1.13245	0.159878	-0.98971	1.44117	0.102345	-0.635465	0.112454	0.884054	0.0483036	0.358955	1	-0.273723	0.363157	0.613762	-0.322027
P39060	COL18A1	0.194238	0.730878	0.21688	0.321498	0.530485	-0.348253	0.0937116	0.875898	-0.0392593	0.663157	0.343956	-0.431992	1.63004	0.246218	-0.565132	0.205554	1	-0.256139	0.229452	0.736413	0.308993
P02452	COL1A1	0.844512	0.22219	1.09121	0.313653	0.538996	0.428495	0.611746	0.377551	0.74831	0.123909	0.834772	0.195061	0.592474	0.497497	-0.66271	0.23791	1	-0.342896	0.430784	0.553782	0.319815
P12109	COL6A1	0.280993	0.630206	-0.192255	0.341854	0.508087	-0.163185	0.209613	0.728768	-0.154688	0.302695	0.6323	-0.163776	0.0310792	0.965834	0.0290707	0.050478	1	0.0375668	0.00780236	0.992232	0.00849609
P12111	COL6A3	0.600809	0.347083	0.497742	0.0168699	0.970275	-0.0193249	0.16536	0.782289	0.14334	0.00453517	0.993792	-0.00533447	0.681941	0.454441	-0.517067	0.381714	0.991781	-0.354403	0.151417	0.818071	0.162664
Q9BWP8	COLEC11	0.08741	0.870671	-0.0528656	2.08757	0.0179534	-0.460229	1.70279	0.0706033	-0.326216	0.145235	0.810876	-0.0933533	0.872719	0.376706	-0.407363	0.552401	0.95966	-0.273351	0.374875	0.603307	0.134013
Q8NBJ5	COLGALT1	0.751327	0.262932	0.283103	1.17963	0.0874791	0.344626	0.384353	0.549165	0.177693	0.13721	0.819511	0.078552	0.164004	0.824478	0.0615228	0.182735	1	-0.10541	0.619422	0.440715	-0.166933
Q9Y6G5	COMMD10	1.07679	0.14678	0.73876	0.374612	0.474202	0.447194	0.955896	0.212066	0.719905	0.394428	0.544027	0.351403	0.259317	0.736269	-0.291566	0.0328585	1	-0.0188547	0.200181	0.767539	0.272711
Q9UBI1	COMMD3	1.02491	0.161754	-0.402794	1.78583	0.0278767	-0.654911	1.19251	0.146872	-0.325595	1.25905	0.136458	-0.465739	0.544062	0.521182	-0.252118	0.141356	1	0.0771984	0.618215	0.441312	0.329316
P21964	COMT	0.386475	0.521701	-0.175205	0.644132	0.270942	-0.267296	0.735676	0.307507	-0.301874	0.960447	0.212117	-0.352195	0.596375	0.495832	-0.0920906	1.34953	0.90872	-0.126669	0.143026	0.825529	-0.0345783
P53621	COPA	1.38316	0.0899497	0.379803	2.83339	0.0064581	0.612708	1.5084	0.0930256	0.394913	1.3455	0.119775	0.302748	0.872528	0.376499	0.232905	0.0293966	1	0.0151104	0.952913	0.306708	-0.217794
P53618	COPB1	0.2458	0.667705	0.0633595	1.58625	0.0408007	0.246162	0.864687	0.249462	0.156916	0.494445	0.461719	0.0875626	1.07058	0.323046	0.182803	0.549213	0.955951	0.0935562	0.462506	0.536592	-0.0892464
P35606	COPB2	3.08799	0.017	0.380389	2.0272	0.019572	0.312225	2.80094	0.0220588	0.348906	0.773788	0.290011	0.1452	0.441776	0.596294	-0.0681641	0.530369	0.962425	-0.0314831	0.21541	0.752237	0.036681
O14579	COPE	0.630718	0.328452	-0.219254	0.342608	0.507697	-0.135155	1.28176	0.130803	-0.381892	1.51327	0.0924318	-0.442353	0.315786	0.687426	0.0840988	0.823303	0.939509	-0.162638	0.998918	0.295565	-0.246737
Q9Y678	COPG1	0.0989763	0.852542	0.053418	0.726173	0.227567	0.226703	0.33613	0.596847	-0.130554	0.0692769	0.907446	0.0297306	0.774996	0.415334	0.173285	0.600142	0.962839	-0.183972	2.43514	0.135917	-0.357257
Q9UBF2	COPG2	0.000600325	0.994362	0.000835037	0.227145	0.645512	0.233711	0.153525	0.796321	0.172171	0.941035	0.218566	-0.861801	0.393487	0.628839	0.232876	0.23498	1	0.171336	0.12939	0.838525	-0.0615402
P61201	COPS2	0.051574	0.923135	-0.0389351	0.112703	0.813031	0.0942654	0.174055	0.77198	-0.136819	0.302742	0.63281	-0.195688	0.409871	0.617746	0.1332	0.147901	1	-0.0978836	0.365403	0.610925	-0.231084
Q9UNS2	COPS3	1.59639	0.0657182	0.296669	3.04639	0.00550725	0.488736	0.915209	0.228265	0.301992	2.41513	0.0342832	0.415848	0.960881	0.350642	0.192067	0.00954509	1	0.00532265	0.486899	0.518643	-0.186744
Q9BT78	COPS4	0.270465	0.637295	0.0870274	0.231028	0.639711	-0.0522518	0.202317	0.737598	0.0674343	0.398819	0.539769	0.12693	0.320338	0.683915	-0.139279	0.031296	1	-0.019593	0.588012	0.454656	0.119686
Q92905	COPS5	0.692202	0.292949	0.323907	1.27306	0.0729787	0.585809	0.835497	0.260132	0.422862	0.8479	0.258653	0.405311	0.948906	0.352248	0.261901	0.190223	1	0.0989548	0.238235	0.727638	-0.162947
Q7L5N1	COPS6	0.879259	0.209937	-0.384061	2.04005	0.0192159	-0.62642	1.2934	0.128314	-0.369773	0.975238	0.206665	-0.357301	0.387865	0.632074	-0.24236	0.0219555	1	0.0142876	1.64707	0.179798	0.256647
Q9UBW8	COPS7A	1.5617	0.0689564	0.535106	2.19645	0.0150343	0.676402	2.15297	0.0427104	0.641589	2.50037	0.0320198	0.757862	0.298709	0.700595	0.141296	0.191881	1	0.106483	0.149006	0.819203	-0.0348133
Q9H9Q2	COPS7B	1.31385	0.0999918	-0.711934	3.63359	0.00348718	-1.22015	2.07622	0.046048	-0.835505	2.50548	0.0323819	-1.15065	0.869766	0.37511	-0.508216	0.285876	1	-0.123571	1.22458	0.247921	0.384645
Q99627	COPS8	1.21882	0.114835	-0.669253	2.4264	0.0109333	-0.856796	1.40675	0.107638	-0.567907	1.5306	0.089863	-0.593051	0.219593	0.774807	-0.187543	0.157986	1	0.101345	0.491858	0.515549	0.288888
P31146	CORO1A	1.4862	0.0753747	0.378356	1.29863	0.0692748	0.40001	1.52239	0.0913361	0.355193	1.52196	0.0907805	0.425602	0.060306	0.92925	0.0216541	0.0833425	1	-0.0231632	0.112988	0.861581	-0.0448174
Q9BR76	CORO1B	0.564977	0.371248	-0.20056	1.51251	0.0467324	-0.387104	1.27824	0.13153	-0.431591	0.653839	0.349447	-0.181964	0.42164	0.610998	-0.186544	1.06813	0.936214	-0.231031	0.0842907	0.896212	-0.0444866
Q9ULV4	CORO1C	0.261027	0.648751	-0.114067	1.48388	0.0492544	-0.393468	0.729705	0.310973	-0.255159	0.7226	0.311073	-0.254292	0.663898	0.462002	-0.279401	0.392771	0.979377	-0.141092	0.533759	0.487041	0.138309
P57737	CORO7	0.0262296	0.959553	0.0121063	0.462407	0.395725	0.154687	0.265331	0.667587	0.115129	0.23236	0.710459	-0.0911854	0.471088	0.579805	0.14258	0.268122	1	0.103023	0.0778623	0.903563	-0.0395573
Q14019	COTL1	0.584796	0.356864	0.362004	1.40182	0.0575707	0.402961	0.53863	0.428945	0.234615	0.314111	0.619232	0.177385	0.0549667	0.935937	0.0409569	0.241019	1	-0.127388	0.367491	0.610366	-0.168345
P13073	COX4I1	0.55867	0.376502	0.264126	2.11493	0.0173351	0.581494	1.94143	0.0526404	0.57031	0.968364	0.208842	0.426242	0.560957	0.515158	0.317368	0.966368	0.940023	0.306184	0.0300848	0.962413	-0.0111839
P20674	COX5A	0.479977	0.433154	-0.329609	0.0689345	0.882499	-0.0567562	0.0452045	0.938491	0.0397297	0.229237	0.714141	-0.194598	1.12093	0.316581	0.272852	1.58708	0.948636	0.369338	0.787038	0.363918	0.0964859
P10606	COX5B	1.57223	0.0680375	0.348243	4.18483	0.00307692	0.572244	2.78985	0.0226277	0.563953	1.52394	0.090752	0.333699	0.839628	0.387818	0.224001	0.859936	0.922787	0.21571	0.0357357	0.955804	-0.00829163
P14854	COX6B1	0.439428	0.471598	-0.15984	0.087616	0.853692	-0.0319778	0.00162447	0.994145	-0.000812149	0.126429	0.832159	0.0447636	0.614315	0.487706	0.127862	0.258965	1	0.159028	0.0501149	0.935435	0.0311657
P09669	COX6C	1.30426	0.100858	0.353394	4.04542	0.00298182	0.708981	3.6894	0.01952	0.666561	1.37884	0.113198	0.400713	1.45916	0.255973	0.355588	1.20135	0.896822	0.313167	0.351866	0.622745	-0.0424206
P14406	COX7A2	0.392912	0.516447	-0.0743462	0.411569	0.438793	0.100047	0.0382083	0.949341	-0.0150711	0.28071	0.655687	-0.09772	1.27147	0.277581	0.174393	0.249256	1	0.0592751	0.342745	0.631862	-0.115118
O14548	COX7A2L	2.64503	0.0215723	0.80005	0.936769	0.144824	0.343356	1.60308	0.0810326	0.616949	2.06745	0.0488432	0.63469	0.828691	0.391042	-0.456694	0.281113	1	-0.183101	0.834969	0.34657	0.273593
P24311	COX7B	2.39784	0.0258024	0.607949	2.66601	0.00808295	0.605081	2.13962	0.0431884	0.874336	1.58394	0.0835581	0.693943	0.00410624	0.99663	-0.00286751	0.453877	0.975498	0.266387	0.532025	0.487079	0.269255
P15954	COX7C	1.46605	0.0783972	0.440661	3.20089	0.0049913	0.876353	2.45784	0.0314067	0.698816	1.8694	0.0590102	0.713303	1.91073	0.253149	0.435693	0.846791	0.915983	0.258155	0.962868	0.305337	-0.177538
P10176	COX8A	0.0801521	0.880364	-0.0727956	0.434731	0.418667	0.344891	0.0883213	0.88127	-0.0848541	0.016611	0.978082	0.0251078	1.71232	0.25095	0.417687	0.0328098	1	-0.0120586	1.01519	0.29148	-0.429745
P00450	CP	0.211751	0.70793	0.190061	1.79431	0.0275901	-0.885226	0.0978695	0.869537	-0.0785648	0.052482	0.930907	-0.0491627	1.5397	0.249161	-1.07529	0.226294	1	-0.268626	1.77952	0.167901	0.806661
Q96IY4	CPB2	1.11618	0.136904	-0.318676	1.45609	0.0520526	-0.627161	0.228537	0.705378	0.122821	0.176472	0.775392	-0.123354	0.65145	0.464532	-0.308485	1.08707	0.920235	0.441496	1.24088	0.244888	0.749982
P15169	CPN1	0.964014	0.180121	0.311474	0.179996	0.711016	0.0712128	0.0775212	0.892828	-0.0203022	0.40405	0.535924	0.139986	0.460221	0.584945	-0.240261	0.80016	0.941797	-0.331776	0.185181	0.778507	-0.091515
P22792	CPN2	0.190881	0.734039	-0.122384	1.63078	0.0368885	-0.623986	0.266636	0.665842	-0.13749	0.948856	0.215846	-0.434287	0.740466	0.430327	-0.501603	0.042198	1	-0.0151066	0.804229	0.359489	0.486496
Q99829	CPNE1	0.26565	0.643128	0.137127	0.686985	0.24833	0.313132	0.46339	0.483317	0.28175	1.82514	0.0621	0.651944	0.776849	0.415177	0.176005	0.54141	0.962404	0.144622	0.0649874	0.915271	-0.0313824
O75131	CPNE3	2.12302	0.0327877	0.496855	3.35046	0.0045	0.712122	2.97604	0.0193208	0.523338	1.64084	0.0779409	0.518642	0.775967	0.415032	0.215266	0.0937901	1	0.0264824	1.32058	0.238105	-0.188784
P36551	CPOX	0.264272	0.645179	-0.192083	0.205542	0.674468	-0.152743	0.863524	0.249776	0.572283	0.383362	0.55422	0.293347	0.340891	0.666724	0.0393406	1.2052	0.910469	0.764367	1.31592	0.238112	0.725026
Q9BRF8	CPPED1	2.18915	0.0300333	-1.1155	1.87578	0.0240087	-0.937919	2.27463	0.0385788	-1.07415	1.79673	0.0639185	-0.913553	0.31592	0.687579	0.177583	0.0610911	1	0.041354	0.214404	0.754	-0.136229
Q10570	CPSF1	0.125359	0.824462	0.0978455	2.1326	0.0168794	0.996234	0.0773607	0.892892	0.0834736	0.0715477	0.903678	0.0518976	1.38118	0.265236	0.898388	0.00983978	1	-0.0143719	1.46281	0.216722	-0.91276
Q8N684	CPSF7	0.295252	0.61547	0.31865	2.08665	0.0180026	1.20161	1.22311	0.140596	0.636163	1.26607	0.135159	0.353406	0.955957	0.349585	0.882959	0.283619	1	0.317513	1.61368	0.182036	-0.565446
P50416	CPT1A	0.280223	0.630776	-0.0817757	0.464937	0.394004	-0.119873	0.167794	0.780284	-0.0561653	0.0465053	0.936952	0.0140633	0.132687	0.8568	-0.038097	0.105327	1	0.0256104	0.458862	0.539106	0.0637074
Q9H3G5	CPVL	1.14452	0.131305	-0.535611	0.681333	0.251006	-0.250903	1.15589	0.153474	-0.581456	1.12441	0.16259	-0.548671	1.18874	0.298165	0.284708	0.0446518	1	-0.0458443	0.556474	0.476185	-0.330553
P17927	CR1	1.6329	0.0630391	-0.504609	0.260248	0.602475	-0.111774	0.577687	0.400054	-0.296518	0.561669	0.410312	-0.304219	1.40335	0.261191	0.392835	0.5736	0.958405	0.208091	0.778476	0.365862	-0.184743
Q6ZU35	CRACD	2.69652	0.0225333	-0.866739	0.814808	0.187693	-0.307658	2.6239	0.0283975	-0.958744	1.00801	0.195861	-0.447996	0.985709	0.34239	0.559081	0.103127	1	-0.0920044	0.869503	0.336169	-0.651085
Q9BSW2	CRACR2A	1.42412	0.0841684	0.81746	2.41737	0.01105	1.00311	1.78181	0.0632185	0.53698	1.11562	0.165015	0.563347	0.208502	0.782974	0.185652	0.342958	1	-0.28048	0.740494	0.382258	-0.466132
Q96HD1	CRELD1	0.255555	0.655148	0.196264	0.336376	0.513846	-0.239625	0.4292	0.512399	-0.325023	0.263065	0.677387	-0.149609	0.779958	0.413189	-0.435888	0.945256	0.954593	-0.521287	0.0686971	0.913438	-0.0853987
Q6UXH1	CRELD2	0.58797	0.355057	-0.258236	0.0986685	0.835173	-0.0622437	0.584472	0.395445	-0.249352	1.31436	0.125613	-0.627306	0.501146	0.555939	0.195992	0.0158674	1	0.00888367	0.651572	0.427831	-0.187109
P50238	CRIP1	0.0592938	0.912161	-0.0521111	0.00293734	0.990099	0.00293274	0.0265141	0.964041	-0.0246666	0.666056	0.342446	0.512212	0.0928158	0.906026	0.0550438	0.0439379	1	0.0274445	0.0310222	0.960827	-0.0275993
P46108	CRK	1.55186	0.0694182	-0.551321	3.07497	0.00517037	-0.643201	1.62824	0.0779423	-0.570694	2.06683	0.0489057	-0.432225	0.212144	0.780533	-0.09188	0.0352727	1	-0.0193729	0.235327	0.729633	0.0725071
P46109	CRKL	2.68671	0.0221419	-0.628716	3.63521	0.00351724	-0.860663	2.36777	0.0352414	-0.631753	1.99649	0.0524195	-0.622834	1.11177	0.318957	-0.231947	0.00713715	0.997168	-0.0030365	1.15686	0.257808	0.22891
Q8IUI8	CRLF3	2.34396	0.0275556	-0.505285	0.885695	0.161711	-0.201599	0.512452	0.447734	-0.195521	0.807805	0.275339	-0.224612	1.14283	0.311075	0.303687	0.744042	0.951321	0.309764	0.0133994	0.984456	0.00607758
Q9Y4K1	CRYBG1	0.522835	0.400287	0.241536	0.876991	0.164446	0.535522	1.35407	0.117466	0.655557	0.120302	0.838913	-0.0596367	0.516965	0.545201	0.293987	1.56767	0.933161	0.414021	0.147997	0.819423	0.120035
Q9Y2S2	CRYL1	0.860075	0.217232	-0.257117	1.00454	0.125944	-0.429829	0.929675	0.22306	-0.305798	0.206139	0.73763	-0.0973263	0.339951	0.667085	-0.172712	0.208399	1	-0.0486809	0.182376	0.781729	0.124031
O95825	CRYZL1	0.827493	0.228767	0.250688	0.770091	0.207685	0.255345	1.02175	0.188258	0.304103	0.759737	0.294158	0.275552	0.0257516	0.973337	0.00465736	0.960951	0.940236	0.0534149	0.340903	0.633353	0.0487576
O75390	CS	0.0582255	0.913985	0.0172108	0.371711	0.477035	0.130179	0.0158422	0.978741	0.00608826	0.255778	0.685453	0.0934937	0.409761	0.617498	0.112968	0.0434765	1	-0.0111225	0.350095	0.624482	-0.124091
O75534	CSDE1	2.19766	0.0300283	1.20713	1.64451	0.0360368	1.34767	1.93579	0.0527669	1.33467	2.16844	0.0443175	1.17721	0.1298	0.861962	0.140545	0.191692	1	0.127542	0.0143989	0.983358	-0.0130028
P55060	CSE1L	0.874022	0.211964	-0.217975	0.557697	0.323294	0.156788	0.0808063	0.890232	0.0543983	0.112874	0.847512	0.0460133	1.61112	0.239851	0.374763	0.47077	0.970357	0.272374	0.241274	0.724978	-0.10239
P09603	CSF1	0.50349	0.416126	0.601151	0.144861	0.766345	-0.223079	0.178494	0.766037	0.153436	0.107723	0.854021	-0.0989801	1.14138	0.310687	-0.82423	0.299414	1	-0.447714	0.192881	0.774401	0.376515
P41240	CSK	0.0872334	0.870762	-0.0375469	0.878985	0.16383	-0.256199	0.141354	0.813323	-0.0454655	0.0508971	0.933201	-0.0193264	0.551382	0.519152	-0.218652	0.0221741	1	-0.00791855	0.951356	0.306686	0.210733
P48729	CSNK1A1	1.076	0.146828	-0.805141	1.03655	0.118027	-0.716708	0.9353	0.220845	-1.04047	1.16375	0.154784	-0.747927	0.0904802	0.908999	0.0884325	0.166966	1	-0.235331	0.320058	0.651422	-0.323764
P68400	CSNK2A1	0.846129	0.222086	-0.413093	0.526283	0.345645	-0.28002	0.512821	0.447832	-0.309428	0.0685082	0.90819	0.106605	0.511188	0.550068	0.133073	0.190855	1	0.103665	0.0408776	0.949366	-0.0294078
P67870	CSNK2B	3.35476	0.0132593	-0.605322	3.26165	0.00499029	-0.74221	3.64237	0.0202857	-0.530288	3.93956	0.0150769	-0.653028	0.554519	0.517685	-0.136888	0.41179	0.975644	0.075034	1.30679	0.237726	0.211922
P21291	CSRP1	1.1873	0.121187	0.395361	0.273319	0.585786	0.130217	0.369151	0.563618	0.160722	0.606994	0.380275	0.294263	0.749183	0.429462	-0.265144	0.786125	0.95084	-0.234639	0.196943	0.769552	0.030505
P01034	CST3	1.27637	0.105073	0.756306	1.8534	0.0245439	0.555692	1.30385	0.126973	0.473398	1.69038	0.0726124	0.54585	0.259822	0.736411	-0.200614	0.597363	0.960584	-0.282908	0.307801	0.667528	-0.0822941
Q15828	CST6	0.136704	0.809573	0.227304	1.1149	0.0995433	-0.923272	0.128468	0.831571	-0.130786	0.552718	0.416867	-0.48063	1.34561	0.276	-1.15058	0.366868	1	-0.35809	1.32059	0.238626	0.792485
P01040	CSTA	0.931372	0.191038	0.490122	2.16863	0.0158502	0.97072	0.554978	0.417003	0.286266	1.02973	0.190749	0.519372	0.831796	0.388368	0.480598	0.311629	0.999051	-0.203856	2.22639	0.130026	-0.684454
P04080	CSTB	0.861528	0.216984	-0.91925	1.24381	0.0771618	-1.2342	0.470426	0.478628	-0.565919	0.810761	0.273965	-0.858975	0.63727	0.474672	-0.314955	0.693111	0.95465	0.353331	2.62902	0.138897	0.668285
Q01459	CTBS	0.879731	0.209987	-0.401163	2.02405	0.0196275	-0.855632	1.51026	0.0930894	-0.769002	1.13143	0.160764	-0.490303	1.27481	0.278165	-0.454468	0.597969	0.963334	-0.367838	0.23792	0.727905	0.0866299
P17812	CTPS1	1.59337	0.0657637	-0.475708	1.40439	0.0571952	-0.66943	0.212947	0.724817	-0.131754	0.331412	0.600924	-0.11669	0.348504	0.664778	-0.193722	0.910321	0.94039	0.343954	1.46119	0.21592	0.537676
Q9NRF8	CTPS2	0.764316	0.256506	0.290935	1.1669	0.0893232	0.402221	0.770485	0.288817	0.287991	2.1427	0.0451307	0.525797	0.20105	0.791429	0.111286	0.00394597	0.997555	-0.0029438	0.330659	0.641856	-0.11423
P10619	CTSA	0.028452	0.955475	-0.0128506	0.489591	0.374472	-0.265993	0.276828	0.654881	0.1003	0.502349	0.455695	-0.188279	0.357241	0.658188	-0.253143	0.318008	1	0.113151	0.820901	0.349852	0.366293
P07858	CTSB	0.560514	0.375138	0.206844	0.547547	0.330494	0.166606	1.44069	0.101496	0.325859	0.435425	0.507866	0.122503	0.090281	0.90834	-0.0402378	0.312158	0.998631	0.119016	0.686191	0.410306	0.159253
P53634	CTSC	0.279337	0.630897	-0.201878	0.68854	0.247553	-0.470823	0.172848	0.773239	-0.131309	0.750684	0.298553	-0.416771	0.680844	0.454709	-0.268945	0.103037	1	0.0705696	0.66217	0.42092	0.339515
P09668	CTSH	0.0857932	0.872558	-0.0790379	0.605901	0.2937	-0.438485	0.47881	0.471728	-0.384576	0.276625	0.661003	-0.225954	0.845236	0.383412	-0.359447	0.776794	0.963004	-0.305539	0.201199	0.768046	0.0539085
P25774	CTSS	0.0907941	0.865441	0.0517933	0.169814	0.72555	0.113908	0.388111	0.546449	0.14617	0.597797	0.386186	0.265637	0.103009	0.897452	0.0621147	0.115856	1	0.0943768	0.0327329	0.959092	0.032262
P56202	CTSW	0.128098	0.820848	-0.0776432	0.345646	0.504474	-0.164995	0.0732751	0.897653	0.057325	0.365611	0.56809	-0.187175	0.189123	0.805879	-0.087352	0.662297	0.958551	0.134968	0.36545	0.611145	0.22232
Q9UBR2	CTSZ	1.44577	0.0812717	0.772505	2.36094	0.0120475	0.954904	1.74469	0.0666393	0.585891	1.97279	0.054463	0.704168	0.238123	0.759324	0.182399	0.314985	1	-0.186615	0.64534	0.428932	-0.369014
Q14247	CTTN	2.08314	0.0343036	-0.704142	3.73711	0.00338776	-1.04262	2.20183	0.0408571	-0.779866	1.94338	0.0560459	-0.694956	1.07979	0.321107	-0.338474	0.195707	1	-0.0757244	0.828195	0.347341	0.262749
Q13616	CUL1	1.39751	0.0877697	0.704942	2.90764	0.0061896	1.20999	1.4751	0.0965692	0.861801	2.86443	0.0273208	0.98657	0.922497	0.357115	0.50505	0.120314	1	0.156858	0.602044	0.448786	-0.348192
Q13617	CUL2	1.96094	0.0396281	0.518658	1.64762	0.03586	0.562547	0.588088	0.393251	0.274142	0.411472	0.530179	0.19917	0.125188	0.869173	0.0438892	0.403583	0.981556	-0.244516	0.345911	0.62933	-0.288405
Q13618	CUL3	0.638075	0.323198	0.214478	3.16331	0.0050084	0.65766	0.921272	0.22611	0.378883	1.82094	0.0621985	0.335315	1.63847	0.247614	0.443182	0.227741	1	0.164406	0.763897	0.370817	-0.278776
Q13619	CUL4A	0.663191	0.30858	0.291795	2.00694	0.0200822	0.746488	1.39003	0.110734	0.453449	0.55054	0.418001	0.356509	1.84079	0.256068	0.454693	0.321181	1	0.161654	0.701691	0.403614	-0.293039
Q13620	CUL4B	1.99558	0.0384783	1.83381	3.87346	0.00284211	2.6774	2.25593	0.0391348	1.4773	1.29764	0.12861	1.34991	1.33635	0.279805	0.843583	0.318121	1	-0.356513	2.04144	0.146069	-1.2001
Q93034	CUL5	0.719051	0.278977	-0.342967	0.663035	0.260899	0.282829	0.58407	0.395652	-0.324674	0.413977	0.527787	-0.232627	2.26457	0.276108	0.625795	0.0327797	1	0.0182926	1.3745	0.228402	-0.607503
O60888	CUTA	2.29678	0.0278378	-0.564199	2.03276	0.0193531	-0.563697	2.03729	0.0472556	-0.587819	1.80296	0.063514	-0.568601	0.00136287	0.999558	0.000501251	0.0859014	1	-0.0236198	0.0775218	0.903652	-0.0241211
Q69YN2	CWF19L1	0.362595	0.5441	0.229589	2.21939	0.0146432	0.841843	0.440712	0.503334	0.240953	0.698799	0.321944	0.313409	1.08986	0.318985	0.612253	0.0131302	1	0.0113636	1.2914	0.239607	-0.60089
P25024	CXCR1	0.106476	0.843327	0.104707	0.202037	0.679317	0.153115	0.166557	0.781885	-0.133199	0.111811	0.848115	0.0788554	0.0726213	0.919727	0.0484085	0.33758	1	-0.237906	0.602311	0.448458	-0.286314
Q8TB03	CXorf38	0.0456624	0.932056	-0.0236649	0.181135	0.709794	-0.0903439	0.494111	0.459825	-0.280273	0.049863	0.933731	-0.0246731	0.348977	0.664711	-0.066679	0.575561	0.958864	-0.256609	0.568557	0.467629	-0.18993
O43169	CYB5B	0.870443	0.213078	0.368821	2.18981	0.0152125	0.468876	2.43915	0.0316465	0.4742	1.98526	0.0534976	0.448473	0.180389	0.811245	0.100055	0.231198	1	0.105379	0.0419333	0.948867	0.00532379
Q9UHQ9	CYB5R1	0.71138	0.283397	-0.385038	1.50942	0.0470153	-0.530981	0.687292	0.33223	-0.340965	0.363057	0.57008	-0.199009	0.291393	0.707752	-0.145944	0.0692903	1	0.0440731	0.676175	0.415397	0.190017
P00387	CYB5R3	0.057152	0.915436	-0.0212208	0.0761284	0.872028	0.0338326	0.0131499	0.981752	0.00593796	0.00208501	0.997408	0.00119324	0.22352	0.770025	0.0550533	0.116283	1	0.0271587	0.592206	0.453569	-0.0278946
P13498	CYBA	2.89527	0.0199615	0.501145	3.39216	0.00438323	0.781539	1.94695	0.0525345	0.412953	2.01769	0.051596	0.49214	1.00219	0.336417	0.280394	0.315698	1	-0.0881924	1.60278	0.18369	-0.368586
P04839	CYBB	2.68602	0.0220769	0.66761	3.43556	0.00428571	0.862808	3.12351	0.0181205	0.421527	2.28912	0.0383616	0.609775	0.407372	0.618665	0.195198	1.0599	0.925965	-0.246083	1.2641	0.238981	-0.441281
Q53TN4	CYBRD1	0.812261	0.235488	-0.338379	0.561441	0.320867	-0.252778	0.458955	0.486528	-0.215068	0.0936394	0.873929	0.0477238	0.242211	0.75466	0.0856007	0.421699	0.973963	0.123311	0.0910434	0.886104	0.0377102
P08574	CYC1	1.10703	0.138734	0.502259	2.52797	0.00956832	0.731707	1.86696	0.057053	0.544508	0.637661	0.359869	0.345996	0.506641	0.552819	0.229448	0.0672153	1	0.0422485	0.713981	0.395089	-0.187199
Q7L576	CYFIP1	0.366912	0.538982	-0.174942	1.69677	0.032999	-0.504387	0.70851	0.322138	-0.219871	0.21419	0.72847	-0.106081	1.17954	0.301325	-0.329445	0.160999	1	-0.0449287	1.85975	0.164884	0.284517
Q96F07	CYFIP2	1.39665	0.0878584	1.00363	3.0211	0.00533333	1.361	2.13986	0.043314	0.874137	1.75696	0.0675689	1.10848	0.546494	0.519601	0.357362	0.138353	1	-0.129496	0.843952	0.343828	-0.486859
Q08477	CYP4F3	1.71685	0.0547123	0.5444	1.36898	0.0610405	0.572029	1.11714	0.163597	0.387234	2.13134	0.0460537	0.676175	0.0445322	0.95099	0.0276291	0.932978	0.947841	-0.157166	0.355225	0.620598	-0.184795
Q9NUQ9	CYRIB	0.381966	0.525617	0.147565	1.3134	0.0675381	0.449895	0.280068	0.650947	0.0848557	1.57281	0.0848596	0.266821	1.82178	0.254912	0.302331	0.161054	1	-0.062709	1.22179	0.248287	-0.36504
Q9NWV4	CZIB	0.143482	0.801515	0.0492847	0.428785	0.423249	-0.164594	0.513779	0.447146	-0.217448	0.170375	0.781692	-0.0670372	0.968547	0.351066	-0.213878	0.497312	0.965909	-0.266732	0.092172	0.884362	-0.0528542
Q9Y4D1	DAAM1	0.773433	0.25325	-0.371405	0.151626	0.756144	-0.117126	0.467949	0.480485	-0.316387	1.12694	0.162099	-0.563049	0.86677	0.37591	0.254279	0.174151	1	0.0550182	0.455068	0.54026	-0.199261
P98082	DAB2	3.74089	0.0149565	-0.936884	4.08016	0.00309434	-1.04005	4.1666	0.0132308	-1.00038	5.34685	0	-1.18036	0.3533	0.661401	-0.103167	0.126184	1	-0.0634926	0.0704577	0.911393	0.0396748
P61803	DAD1	1.20082	0.118606	0.740117	4.1726	0.00302439	1.37829	2.22576	0.0401763	0.531003	0.531682	0.432292	0.41961	0.80751	0.399839	0.638169	0.221604	1	-0.209114	2.41506	0.133811	-0.847283
Q14118	DAG1	0.39654	0.513423	0.221984	0.0418434	0.927346	-0.0342594	0.166037	0.782025	-0.0961365	0.0825226	0.889093	-0.050732	0.639755	0.472698	-0.256244	0.807994	0.94302	-0.318121	0.105577	0.866028	-0.0618771
P51397	DAP	2.58858	0.0214359	-1.99564	0.467051	0.393161	-0.311453	0.845988	0.25592	-0.609847	0.577305	0.399803	-0.40831	1.30893	0.274466	1.68419	1.36577	0.919161	1.3858	0.255559	0.717746	-0.298393
Q9UN19	DAPP1	0.00955214	0.981474	0.011552	0.431428	0.420839	-0.349909	0.193981	0.748673	-0.220241	0.068049	0.908537	0.0727333	1.3543	0.274885	-0.361461	0.42899	0.975904	-0.231793	0.307129	0.667966	0.129668
P14868	DARS1	2.08987	0.0343137	0.353852	1.50872	0.0470568	0.3262	1.2715	0.132617	0.344048	1.56999	0.0848445	0.3569	0.149156	0.837832	-0.0276516	0.0209096	1	-0.00980377	0.0559094	0.927219	0.0178478
Q6PI48	DARS2	1.73306	0.0532215	-0.48335	1.52086	0.0459761	-0.394232	2.77955	0.0226475	-0.567393	1.39817	0.10894	-0.448891	0.318523	0.685269	0.0891174	0.43741	0.971256	-0.0840439	1.27095	0.236658	-0.173161
Q96EP5	DAZAP1	0.893115	0.204979	0.353252	0.447225	0.407941	-0.325105	0.980764	0.20228	0.370246	0.348104	0.584585	0.146	1.02071	0.335779	-0.678357	0.0207791	1	0.0169937	0.916125	0.317084	0.695351
P09172	DBH	0.0406279	0.939465	0.0454407	0.966653	0.135995	-0.841684	0.338047	0.594826	-0.275317	0.0766563	0.896528	-0.108837	1.0704	0.32283	-0.887125	0.569994	0.958772	-0.320758	1.00391	0.295157	0.566367
P07108	DBI	1.89502	0.0432197	-0.847567	3.93423	0.00259155	-1.34844	1.49812	0.0941067	-0.694411	3.25431	0.0234815	-1.01692	1.49901	0.255351	-0.50087	0.297495	1	0.153156	1.63136	0.182337	0.654026
Q16643	DBN1	2.72806	0.0217622	-1.10964	3.42271	0.004175	-1.18961	2.53524	0.0301739	-1.07066	3.98408	0.0156364	-1.35263	0.300001	0.701458	-0.079969	0.0772098	1	0.0389824	0.251629	0.718449	0.118951
Q9UJU6	DBNL	0.668271	0.305017	-0.25033	0.839307	0.178271	-0.301979	0.483456	0.468254	-0.19153	0.0819107	0.88973	-0.0429287	0.167755	0.821286	-0.0516491	0.335408	1	0.0587997	0.598453	0.449993	0.110449
Q8TEB1	DCAF11	0.635332	0.325079	0.359741	0.942132	0.143239	0.60748	1.20192	0.146036	0.617204	1.74236	0.0692222	0.853854	0.607055	0.490631	0.247739	1.66536	0.947123	0.257463	0.0130092	0.984929	0.00972404
Q58WW2	DCAF6	1.42665	0.0839314	0.376521	1.50804	0.0470814	0.449195	1.41166	0.107081	0.350611	1.68874	0.0727089	0.518347	0.192487	0.801996	0.0726738	0.149056	1	-0.0259094	0.300949	0.673971	-0.0985832
P81605	DCD	0.23772	0.677256	-0.265316	1.13755	0.0948079	-0.666156	0.827585	0.263722	-0.683796	0.939373	0.219107	-0.61015	0.611341	0.489313	-0.40084	0.936263	0.949112	-0.41848	0.0251928	0.96834	-0.0176399
Q96C86	DCPS	2.60085	0.0211579	0.700517	3.64972	0.0034386	0.959753	1.98653	0.0501682	0.595635	1.56346	0.0857702	0.549654	0.713218	0.440959	0.259236	0.315729	1	-0.104882	1.15099	0.257913	-0.364118
P32321	DCTD	0.807549	0.237818	-0.408053	1.40267	0.0574765	-0.85255	0.724135	0.313267	-0.409318	1.31788	0.124842	-0.460728	0.551663	0.519252	-0.444496	0.00119247	0.998911	-0.00126489	1.20253	0.246044	0.443231
Q14203	DCTN1	2.59501	0.0211667	0.899698	3.47495	0.00408333	1.12906	3.63716	0.0193333	0.854146	3.47916	0.0212121	0.891354	0.686042	0.452869	0.229358	0.0857867	1	-0.0455521	0.779336	0.366794	-0.27491
Q13561	DCTN2	0.478354	0.433804	-0.107566	0.294436	0.559361	-0.0823524	0.516216	0.446311	-0.137537	0.070328	0.90566	0.0346249	0.0813249	0.914672	0.0252136	0.112731	1	-0.0299706	0.173764	0.791558	-0.0551842
O75935	DCTN3	2.29236	0.0278528	-0.511952	2.3983	0.0114807	-0.484087	1.24006	0.137318	-0.450521	1.39968	0.109258	-0.447977	0.0970456	0.902583	0.0278645	0.110743	1	0.0614307	0.0823677	0.897341	0.0335663
Q9UJW0	DCTN4	0.831511	0.227581	-0.346541	1.91064	0.0230541	-0.916809	2.20509	0.0407451	-0.621272	0.198206	0.748772	-0.0994839	1.01882	0.336374	-0.570267	1.03714	0.921355	-0.274731	0.580105	0.46016	0.295536
Q9BTE1	DCTN5	0.22955	0.686276	0.283195	0.328192	0.523609	-0.312511	0.344921	0.587425	-0.292476	0.0726977	0.903472	-0.0379486	0.461013	0.584982	-0.595706	0.500134	0.963256	-0.575672	0.0530154	0.931629	0.0200348
O00399	DCTN6	0.443829	0.466474	-0.315195	0.867445	0.166853	-1.00457	0.850258	0.254137	-1.34684	0.0653628	0.912653	0.0531521	0.918184	0.358933	-0.689378	0.768374	0.959462	-1.03165	0.413906	0.567503	-0.342269
Q96GG9	DCUN1D1	0.72957	0.273438	0.479622	2.50173	0.00982027	0.958765	0.89141	0.23855	0.610867	1.74965	0.0686678	0.687165	0.550268	0.518639	0.479144	0.0803441	1	0.131245	0.801122	0.360912	-0.347898
Q7Z4W1	DCXR	0.0222178	0.961422	-0.0112091	0.0102062	0.977803	-0.00567741	0.20743	0.730665	0.0946888	0.784419	0.286777	0.371189	0.0102724	0.990724	0.00553169	0.242667	1	0.105898	0.389981	0.588592	0.100366
Q16531	DDB1	1.97855	0.0393603	-0.536267	2.72612	0.00760688	-0.670554	0.853388	0.253523	-0.311852	1.44915	0.101861	-0.442282	0.483332	0.569367	-0.134286	0.488317	0.96864	0.224416	1.1678	0.2538	0.358702
Q5TDH0	DDI2	2.25696	0.0277901	-0.937537	2.98745	0.00545695	-1.00666	1.78486	0.0630731	-0.870507	1.79042	0.0644926	-0.780006	0.193124	0.80154	-0.0691254	0.0873145	1	0.06703	0.232083	0.733354	0.136155
P39656	DDOST	0.226875	0.689559	-0.0320454	0.596468	0.298515	-0.165762	0.144182	0.808786	-0.0211426	4.28846	0.0168	-0.395189	0.49458	0.563198	-0.133716	0.0618851	1	0.0109028	0.540542	0.483742	0.144619
P30046	DDT	0.939931	0.188154	0.43684	0.123724	0.795527	-0.0652321	0.93568	0.220964	0.435302	0.305325	0.629949	0.215229	1.05469	0.325623	-0.502072	0.00153693	0.998699	-0.00153809	1.51886	0.198758	0.500534
Q92499	DDX1	0.227975	0.687927	0.0767033	0.824437	0.184123	0.197952	0.52916	0.435959	0.143169	0.126506	0.832335	0.0350262	0.392249	0.628345	0.121249	0.570466	0.958991	0.0664654	0.146202	0.820855	-0.0547832
Q92841	DDX17	1.29427	0.102665	0.421283	1.28744	0.0708027	0.474228	1.38087	0.112321	0.440332	1.77644	0.0651059	0.386214	0.084129	0.912335	0.0529449	0.0397244	1	0.0190495	0.0582076	0.925001	-0.0338955
Q9NUU7	DDX19A	1.82318	0.0475812	0.781181	2.79278	0.00691473	1.00052	2.546	0.0302373	0.772563	2.45738	0.0332897	0.639734	0.750118	0.428704	0.219339	0.031069	1	-0.00861816	0.747581	0.379729	-0.227957
Q9NR30	DDX21	1.27625	0.105009	-0.584789	1.87481	0.0239913	-0.867034	2.32742	0.0370244	-0.809263	2.12146	0.0463743	-0.633913	0.428881	0.603121	-0.282244	0.63784	0.95409	-0.224474	0.108459	0.864874	0.0577705
O00148	DDX39A	0.109391	0.840267	0.152951	0.00931432	0.978488	0.0118736	0.255037	0.67817	0.244071	0.977479	0.206497	-0.79736	0.0847954	0.91286	-0.141077	0.0677309	1	0.0911207	0.550514	0.478438	0.232198
Q13838	DDX39B	0.104351	0.84586	0.0417995	0.727101	0.227113	-0.192751	0.407542	0.528956	0.147788	0.0946053	0.872382	-0.0241798	0.694497	0.450327	-0.23455	0.692405	0.952772	0.105989	0.810305	0.356589	0.340539
O00571	DDX3X	1.58543	0.0667571	0.558802	3.42125	0.00414815	0.801495	1.80213	0.061945	0.655809	2.25769	0.0395018	0.608808	0.649926	0.465097	0.242693	0.211193	1	0.0970066	0.238827	0.727138	-0.145686
Q86XP3	DDX42	1.65908	0.0610223	-1.44599	2.50642	0.00975816	-1.45998	1.81537	0.0603191	-1.21363	1.13032	0.161065	-1.45845	0.00984843	0.9914	-0.0139879	0.173652	1	0.232358	0.923225	0.314277	0.246346
P17844	DDX5	0.167111	0.768032	0.176863	0.0550196	0.905043	0.0792252	0.309788	0.623697	-0.236842	0.128413	0.830587	-0.121881	0.160495	0.82667	-0.0976376	1.02911	0.929161	-0.413705	0.433148	0.551561	-0.316067
P26196	DDX6	0.343832	0.563736	0.124521	0.00658774	0.984554	0.00338669	0.182182	0.761998	0.080735	0.135125	0.820796	-0.0533386	0.488874	0.568049	-0.121135	0.137712	1	-0.0437862	0.249907	0.718633	0.0773483
Q16698	DECR1	0.0396792	0.940123	0.0178078	0.891639	0.159513	-0.303096	0.181472	0.762634	-0.0784973	0.312578	0.620642	-0.153588	1.49477	0.252981	-0.320904	0.562628	0.963354	-0.0963051	0.789378	0.364274	0.224599
Q9H4E7	DEF6	1.47611	0.0765384	0.636089	1.96705	0.0212268	0.795341	0.509774	0.449691	0.217254	1.22981	0.142217	0.450662	0.928355	0.356299	0.159252	0.829862	0.928593	-0.418834	1.28846	0.240839	-0.578086
P59665	DEFA1	1.32213	0.0986968	1.11336	2.77006	0.0070529	2.0358	1.30501	0.126908	0.938179	0.889905	0.239102	0.635766	0.71734	0.441243	0.922432	0.100608	1	-0.175186	1.70343	0.179119	-1.09762
P59666	DEFA3	2.68933	0.0224052	0.780723	3.30249	0.00484536	1.30518	1.22027	0.141305	0.469348	1.95745	0.0556347	0.887491	1.25484	0.28	0.524454	0.644416	0.954942	-0.311375	1.53612	0.196331	-0.83583
P35659	DEK	0.654642	0.312837	0.294739	1.43207	0.0542829	0.45313	0.121446	0.842461	-0.0661785	0.141917	0.813648	0.0677639	0.727029	0.435402	0.158392	0.775255	0.96212	-0.360917	1.70012	0.178	-0.519309
Q8TCE6	DENND10	0.152882	0.785562	-0.145578	0.0535255	0.906876	0.0511446	0.842329	0.256744	-0.405399	0.744921	0.300151	0.211744	1.14773	0.30908	0.196722	0.309263	0.999107	-0.259822	0.54671	0.480434	-0.456544
A2RUS2	DENND3	0.0934617	0.86123	0.0815756	0.0597883	0.896051	0.0627312	0.0281916	0.961253	0.0289829	0.192942	0.756431	-0.157335	0.034719	0.963179	-0.0188444	0.0984669	1	-0.0525927	0.105929	0.865935	-0.0337482
O43583	DENR	0.994225	0.17079	-0.352618	0.730062	0.225943	-0.293516	0.495178	0.459526	-0.213262	1.34146	0.120768	-0.453468	0.34266	0.666121	0.0591019	0.401869	0.980424	0.139355	0.237683	0.72752	0.0802536
Q9Y315	DERA	0.31139	0.600123	-0.125671	1.54609	0.0440313	-0.59377	0.111952	0.854321	-0.07836	0.499066	0.458323	-0.171658	1.21025	0.290395	-0.4681	0.0727943	1	0.0473106	1.40791	0.222215	0.51541
Q9BUN8	DERL1	1.22051	0.114805	0.742392	0.246066	0.619691	0.348407	1.5333	0.0899501	1.16969	1.00912	0.195464	0.522564	0.298998	0.701322	-0.393985	0.589419	0.958789	0.427297	0.588246	0.454621	0.821282
O00273	DFFA	2.6853	0.0219873	-0.575288	1.5442	0.0440799	-0.442263	1.05072	0.181315	-0.242728	1.44838	0.101793	-0.395771	0.363297	0.651023	0.133025	3.76007	0.384	0.332561	0.620344	0.44043	0.199536
P23743	DGKA	2.03719	0.0360091	-0.677425	1.90717	0.0231544	-0.589079	1.61184	0.0802099	-0.501335	1.57241	0.0847086	-0.514103	0.215566	0.777535	0.0883469	0.485482	0.967365	0.17609	0.714987	0.394497	0.0877434
Q9UBM7	DHCR7	0.487189	0.42814	0.397023	0.869033	0.166943	0.367272	0.500505	0.455198	0.408756	0.949582	0.215601	0.445997	0.0355808	0.962673	-0.0297508	0.0208642	1	0.0117327	0.0416925	0.948797	0.0414836
Q6UWP2	DHRS11	0.686966	0.295414	-0.403396	1.60772	0.0388448	-0.604111	0.36297	0.569035	-0.271142	0.288301	0.647847	-0.185442	0.576419	0.506026	-0.200715	0.138145	1	0.132254	0.585301	0.456716	0.33297
Q9BTZ2	DHRS4	0.761602	0.257527	0.437823	1.74047	0.0304815	0.79558	0.69122	0.329887	0.396103	1.20584	0.14589	0.658104	1.35686	0.273119	0.357758	0.134566	1	-0.0417198	1.51379	0.199519	-0.399477
Q9Y394	DHRS7	1.97243	0.0390628	0.393762	1.17732	0.0876831	0.281319	1.11003	0.165323	0.276564	0.842754	0.260647	0.198838	0.338242	0.668282	-0.112443	0.58075	0.958287	-0.117199	0.00905011	0.990234	-0.00475578
Q6IAN0	DHRS7B	0.357016	0.5496	0.147878	0.108397	0.819503	0.0663755	0.425425	0.515599	0.179937	0.146238	0.81091	0.0860479	0.212786	0.781096	-0.0815022	0.171525	1	0.0320597	0.246996	0.721671	0.113562
O43143	DHX15	0.0236062	0.962139	-0.0134472	0.908804	0.15363	-0.343147	0.112006	0.854515	0.0557945	0.267221	0.67289	-0.12028	0.934772	0.354401	-0.3297	0.175246	1	0.0692417	3.24625	0.116	0.398941
Q08211	DHX9	1.41605	0.0850101	0.346841	2.26046	0.0138921	0.585927	1.16151	0.152899	0.316296	1.35677	0.117505	0.397018	0.767529	0.418095	0.239086	0.0858724	1	-0.0305454	1.38251	0.226793	-0.269632
Q9NR28	DIABLO	0.321891	0.586519	-0.238914	0.0868691	0.8542	-0.0658215	0.407433	0.528785	-0.311396	0.658972	0.346092	-0.522851	0.46494	0.58395	0.173093	0.0832604	1	-0.0724815	0.572128	0.464783	-0.245574
O60610	DIAPH1	0.139569	0.806281	-0.0534634	0.035394	0.939277	-0.0148903	0.257038	0.676073	-0.106354	0.165227	0.788135	-0.0647755	0.157914	0.82879	0.0385731	0.158898	1	-0.0528904	0.557128	0.475844	-0.0914635
Q8IYB7	DIS3L2	1.9567	0.0397618	0.491706	4.48928	0.00133333	0.927085	0.902424	0.233781	0.399804	2.78478	0.027168	0.632213	1.72689	0.257211	0.435379	0.11496	1	-0.0919025	1.35704	0.235123	-0.527281
P10515	DLAT	1.57361	0.0678928	-0.369442	2.03975	0.0191921	-0.689319	2.28384	0.0383941	-0.42922	0.270437	0.669164	-0.114913	0.763799	0.41951	-0.319878	0.224098	1	-0.0597786	0.811813	0.355775	0.260099
P09622	DLD	0.0250115	0.960944	-0.00992775	0.551552	0.328336	-0.147318	0.054861	0.924349	-0.0258083	0.0267743	0.962603	-0.0104664	0.45435	0.589054	-0.13739	0.0267662	1	-0.0158806	0.751804	0.378806	0.121509
Q9Y2H0	DLGAP4	0.0386313	0.940874	-0.020705	0.207709	0.67207	-0.0977852	0.0914446	0.877996	-0.0426792	0.516473	0.444716	-0.181451	0.191895	0.802261	-0.0770802	0.0757654	1	-0.0219742	0.234462	0.730393	0.055106
P36957	DLST	1.449	0.0809849	-0.393067	0.992596	0.129488	-0.28255	0.784767	0.281824	-0.272694	1.1744	0.152996	-0.473278	0.870816	0.374931	0.110517	0.294139	1	0.120373	0.0268696	0.965902	0.00985565
Q6E0U4	DMKN	0.974476	0.177009	1.0309	0.0858385	0.855717	-0.0411097	0.660077	0.346242	0.589914	0.38576	0.552254	0.310025	0.688198	0.451156	-1.07201	0.443888	0.973175	-0.440985	0.592396	0.453731	0.631024
Q08495	DMTN	1.14674	0.130867	0.274022	0.619728	0.285674	0.207253	0.185899	0.758136	0.0689056	1.16355	0.154693	0.330695	0.330097	0.676845	-0.0667686	0.487198	0.969358	-0.205116	0.330954	0.64149	-0.138347
Q8TDJ6	DMXL2	0.65693	0.31156	0.551371	0.479194	0.383242	0.602363	1.24602	0.136894	1.19181	0.0682193	0.908494	-0.0769766	0.0516508	0.941105	0.0509918	0.617985	0.957373	0.640438	0.894733	0.328483	0.589446
Q8NEP3	DNAAF1	1.49466	0.0747681	-1.80581	0.241479	0.625643	-0.256903	0.704018	0.323479	-0.657588	0.0637938	0.915101	-0.122784	1.87604	0.2544	1.5489	0.69772	0.954122	1.14822	0.32024	0.65198	-0.400686
P31689	DNAJA1	0.555972	0.378083	0.283225	0.562917	0.320062	0.339158	0.137068	0.818207	0.109041	0.190197	0.759511	0.129215	0.187451	0.806102	0.0559328	0.554892	0.961876	-0.174184	0.586492	0.455785	-0.230117
O60884	DNAJA2	1.50839	0.0735006	0.520842	2.52721	0.00957312	0.776159	1.71973	0.0690301	0.543058	1.69614	0.0724283	0.580936	1.39688	0.26129	0.255318	0.0583263	1	0.0222164	1.70326	0.178333	-0.233101
P25685	DNAJB1	0.0234077	0.961998	-0.0154198	0.0579312	0.899223	0.0322792	0.416307	0.523078	0.202692	0.447708	0.496538	0.229658	0.100707	0.899357	0.047699	0.41008	0.978183	0.218112	0.508794	0.504512	0.170413
Q9UBS4	DNAJB11	1.98005	0.0394004	1.18452	2.75466	0.00722195	1.51533	2.30864	0.0377276	1.04325	1.54733	0.0876328	0.822572	0.436648	0.598252	0.330801	0.21763	1	-0.141272	1.07641	0.278612	-0.472074
P25686	DNAJB2	0.389767	0.519743	0.120001	0.810074	0.189703	-0.152092	0.200615	0.740584	0.0958553	0.325937	0.606903	0.120262	0.788989	0.407623	-0.272093	0.0251265	1	-0.0241459	0.567324	0.467829	0.247947
Q9UDY4	DNAJB4	0.64651	0.318437	0.341618	0.466853	0.393122	0.470494	0.292928	0.640425	0.166704	1.28608	0.131049	0.517913	0.139668	0.848017	0.128876	2.07358	0.817455	-0.174914	0.343812	0.63122	-0.30379
O75165	DNAJC13	0.850756	0.220855	-0.169205	1.1254	0.0975264	-0.239231	0.444457	0.499177	-0.115635	0.0113157	0.986139	0.00441322	0.439028	0.598367	-0.0700264	0.588221	0.960151	0.0535694	0.565286	0.468893	0.123596
Q13217	DNAJC3	2.05882	0.0352693	0.546221	0.335758	0.514612	0.17677	1.0175	0.189967	0.282456	0.985905	0.203319	0.354188	1.18511	0.299311	-0.369451	1.22407	0.892594	-0.263765	0.176221	0.787181	0.105686
Q9H3Z4	DNAJC5	2.56309	0.0221386	0.493623	1.10687	0.101503	0.500312	0.446729	0.497627	-0.171922	0.0648678	0.913286	-0.0476261	0.00966549	0.991583	0.00668869	1.88752	0.950091	-0.665545	1.31378	0.236468	-0.672234
Q99615	DNAJC7	3.22331	0.0148125	0.89393	2.60598	0.00864655	0.953191	2.40241	0.0338739	0.724325	2.14206	0.0448822	0.776499	0.192727	0.801804	0.0592602	1.29602	0.882805	-0.169606	0.886266	0.331944	-0.228866
O75937	DNAJC8	0.3493	0.559143	0.161755	0.246	0.619583	0.117369	0.00676202	0.98756	0.00442543	0.40691	0.533892	0.169961	0.220571	0.774394	-0.0443859	0.429271	0.977076	-0.15733	0.419631	0.561034	-0.112944
Q8WXX5	DNAJC9	0.922161	0.194272	0.216107	1.5929	0.0403154	0.366604	0.960252	0.210233	0.287437	0.285646	0.650891	0.0898258	1.30481	0.272948	0.150497	0.196935	1	0.0713299	0.230949	0.734808	-0.0791668
Q96M86	DNHD1	1.63094	0.0632948	0.693188	1.12477	0.0976416	0.388431	1.34304	0.119513	0.588822	1.60913	0.0810224	0.8229	0.741929	0.428831	-0.304757	0.203075	1	-0.104366	0.480255	0.523663	0.200391
Q05193	DNM1	1.27165	0.105571	-0.553254	2.21188	0.0148006	-0.858353	1.60446	0.0809286	-0.651592	0.333536	0.598915	-0.179284	0.585032	0.500068	-0.305099	0.165972	1	-0.0983379	1.14182	0.259167	0.206761
O00429	DNM1L	0.0362169	0.945461	0.0154739	0.232716	0.636879	-0.0749432	0.395631	0.539337	-0.0996124	0.0976114	0.868385	-0.0363331	0.421409	0.611163	-0.0904171	0.535892	0.960474	-0.115086	0.131575	0.836458	-0.0246693
P50570	DNM2	2.40864	0.0261301	0.529343	3.8172	0.0034023	0.554946	3.60542	0.0210909	0.598218	2.95808	0.0246087	0.56323	0.080962	0.914058	0.0256027	0.257042	1	0.0688747	0.191556	0.774979	0.043272
Q9ULA0	DNPEP	0.90993	0.198827	0.426604	0.884791	0.161921	0.442096	0.37365	0.559331	0.206239	0.237275	0.705544	0.174005	0.0330842	0.964216	0.0154922	0.830671	0.928445	-0.220364	0.467129	0.532484	-0.235857
O43598	DNPH1	0.297223	0.61289	0.0872932	0.120772	0.800274	-0.0523842	0.256693	0.676484	-0.107825	0.0300702	0.96001	-0.0115765	0.769795	0.417409	-0.139677	0.716424	0.940646	-0.195118	0.245728	0.722219	-0.0554405
Q96BY6	DOCK10	0.344465	0.56302	0.167465	0.324951	0.526853	-0.253943	0.331724	0.600947	-0.16251	0.144553	0.811558	0.0740685	0.638119	0.474315	-0.421408	0.690327	0.951269	-0.329975	0.144787	0.823198	0.0914333
Q92608	DOCK2	0.0660646	0.902063	0.0433224	0.567138	0.317176	0.287829	0.2141	0.722881	0.120995	0.042137	0.943315	0.0250446	0.884512	0.371445	0.244506	0.583857	0.958631	0.0776726	0.741542	0.382622	-0.166834
Q9H7D0	DOCK5	2.65621	0.0214675	0.930879	2.6413	0.00826726	0.867007	2.36767	0.0350901	0.679589	2.28118	0.0385495	1.07844	0.27458	0.721503	-0.0638718	0.871554	0.923162	-0.25129	0.606775	0.44534	-0.187418
Q8NF50	DOCK8	2.27748	0.028	0.752784	2.80927	0.00669169	0.658025	2.3411	0.0363485	0.42124	3.81252	0.0202353	0.824997	0.36955	0.642806	-0.094759	1.10818	0.902951	-0.331544	1.22484	0.248817	-0.236785
Q99704	DOK1	1.54665	0.0702924	-0.507758	1.87334	0.0240433	-0.66052	0.915413	0.228374	-0.357301	1.5231	0.0908463	-0.437173	0.438872	0.598202	-0.152762	0.45174	0.973573	0.150457	0.505072	0.508358	0.303219
O60496	DOK2	1.18364	0.121888	0.590749	1.71489	0.03182	0.62426	1.18495	0.147872	0.481507	0.913583	0.229473	0.400718	0.0604134	0.92928	0.033511	0.15735	1	-0.109242	0.20525	0.763857	-0.142753
Q7L591	DOK3	0.0181691	0.968925	0.0105381	0.0596921	0.895977	-0.0356796	0.18715	0.756526	0.10646	0.0790784	0.891929	0.041391	0.166872	0.821708	-0.0462177	0.485659	0.967992	0.0959217	0.598481	0.450562	0.142139
Q9Y3R5	DOP1B	0.300841	0.60861	-0.383283	0.108621	0.81932	0.127903	0.275607	0.655857	-0.266469	0.514124	0.446149	-0.449755	0.815928	0.39742	0.511186	0.099588	1	0.116814	0.860264	0.338123	-0.394372
O60762	DPM1	1.80889	0.0481162	1.12518	0.0752763	0.873328	-0.0714769	0.214883	0.722228	0.164825	0.353132	0.579082	0.305845	1.58193	0.243474	-1.19665	2.23658	0.793739	-0.960352	0.363779	0.612917	0.236302
Q9P2X0	DPM3	0.540951	0.388583	0.266558	0.518348	0.351529	0.274156	0.704537	0.323516	0.353026	0.865461	0.249968	0.498698	0.0221222	0.976671	0.00759761	0.239743	1	0.0864677	0.181221	0.782945	0.0788701
Q9NY33	DPP3	0.569201	0.368215	-0.197453	0.0528242	0.907985	-0.0244465	0.429514	0.512476	-0.192069	0.127659	0.831178	-0.0528015	0.370704	0.640876	0.173007	0.00755724	0.99797	0.00538406	0.454231	0.540528	-0.167623
P27487	DPP4	0.994859	0.170731	-0.686893	2.61139	0.0085368	-1.48487	2.43075	0.0323333	-1.38474	1.38133	0.112581	-0.909229	0.876699	0.376708	-0.797978	0.692516	0.954096	-0.697847	0.170764	0.796169	0.100131
Q9UHL4	DPP7	1.15244	0.129549	-0.48973	0.406776	0.442331	-0.261571	0.935534	0.220908	-0.383118	1.16083	0.154913	-0.505687	0.365828	0.647694	0.228159	0.316365	1	0.106612	0.182037	0.782099	-0.121547
Q86TI2	DPP9	1.15511	0.128986	-0.290078	0.342103	0.508166	-0.170094	0.0831433	0.887261	0.0462692	1.00039	0.198902	-0.227263	0.407663	0.619133	0.119984	1.24248	0.881204	0.336348	0.98571	0.297645	0.216364
Q16555	DPYSL2	0.733838	0.271175	0.25918	0.669322	0.257802	0.24383	0.542257	0.425947	0.154599	0.663149	0.343755	0.222294	0.0313429	0.966186	-0.01535	0.5562	0.964109	-0.104581	0.214032	0.753926	-0.0892311
Q9Y295	DRG1	0.178523	0.75081	0.0916445	0.904099	0.155117	0.238903	0.433391	0.510164	0.24632	0.31732	0.616043	-0.202317	0.48658	0.569384	0.147258	0.335378	1	0.154676	0.0123863	0.98561	0.00741749
P55039	DRG2	0.0736825	0.890962	-0.0344166	0.162872	0.737585	0.105993	0.714176	0.318709	0.28278	0.880762	0.243401	0.190807	0.522409	0.538973	0.140409	1.5352	0.940727	0.317197	0.442797	0.547526	0.176788
Q02487	DSC2	1.21083	0.116469	-0.530317	1.93526	0.0223797	-0.597344	1.07889	0.173744	-0.402138	0.069587	0.90711	-0.0595264	0.122364	0.872307	-0.0670269	0.229337	1	0.128179	0.526233	0.490553	0.195206
Q14126	DSG2	1.00017	0.16923	-0.570593	3.6499	0.00346903	-1.30921	1.85163	0.0577187	-0.568335	1.14382	0.158748	-0.592141	1.88182	0.259019	-0.738616	0.00276835	0.99798	0.00225754	1.71425	0.175315	0.740873
P60981	DSTN	0.980216	0.174783	0.404317	1.29092	0.0702696	0.442847	0.537227	0.429456	0.236686	0.481856	0.469664	0.220648	0.064001	0.926585	0.0385292	0.388544	0.981885	-0.167632	0.361086	0.614985	-0.206161
Q8TEA8	DTD1	0.0310422	0.952029	0.0181072	0.449894	0.405627	-0.258092	0.287249	0.645421	-0.167506	0.241825	0.699569	-0.123347	0.765497	0.418681	-0.276199	0.471062	0.970867	-0.185613	0.148168	0.819686	0.0905857
Q96EV8	DTNBP1	0.864064	0.215925	0.490264	0.916425	0.151112	0.415605	1.28622	0.12995	0.565196	0.102757	0.861341	0.0929382	0.172889	0.817118	-0.0746592	0.121892	1	0.0749321	0.602027	0.448513	0.149591
Q8TDB6	DTX3L	1.28751	0.10338	0.759101	0.739019	0.22223	0.453176	0.0255293	0.965124	0.0234552	0.0466144	0.93698	-0.0468403	1.23962	0.281978	-0.305925	2.33867	0.745684	-0.735645	1.2423	0.245018	-0.429721
P23919	DTYMK	1.76078	0.051248	0.371431	2.47756	0.0101689	0.523422	1.90588	0.0551261	0.555189	2.2179	0.0412929	0.648657	0.741958	0.429232	0.151991	0.537641	0.964539	0.183759	0.066411	0.914697	0.0317673
P51452	DUSP3	0.236525	0.679177	0.128315	0.357902	0.490524	-0.177959	0.0482405	0.936402	0.0299736	0.230516	0.712408	0.138759	0.914897	0.360844	-0.306274	0.62421	0.954913	-0.0983414	0.886155	0.331978	0.207932
Q14204	DYNC1H1	2.49708	0.0240909	0.661085	3.26169	0.00501463	0.856831	2.06058	0.0472251	0.506004	2.82618	0.0278947	0.674271	1.52958	0.248474	0.195746	0.575309	0.957275	-0.155082	1.53942	0.194594	-0.350827
Q13409	DYNC1I2	2.40051	0.0258413	0.905356	1.37236	0.0606276	0.442602	0.42675	0.514816	0.225231	0.262881	0.677352	0.123035	0.94033	0.354329	-0.462754	0.977584	0.932532	-0.680125	0.588738	0.45398	-0.217371
Q9Y6G9	DYNC1LI1	1.93076	0.0408538	0.492017	2.15357	0.0165117	0.539081	1.79467	0.0623653	0.373643	2.80481	0.0283761	0.351773	0.17101	0.818663	0.0470642	0.573385	0.95796	-0.118374	0.940964	0.308222	-0.165438
P63167	DYNLL1	0.273673	0.635097	0.144234	0.253946	0.610407	0.127356	0.631999	0.363411	0.254892	0.516019	0.444573	0.216654	0.0205239	0.97652	-0.0168781	0.169882	1	0.110657	0.86128	0.338153	0.127535
O75923	DYSF	2.47429	0.0244053	0.793668	3.90043	0.00255556	0.918886	3.02737	0.0188632	0.685717	2.9865	0.0244186	0.597854	0.235798	0.761298	0.125218	0.219592	1	-0.107951	2.72332	0.131652	-0.233169
P42892	ECE1	1.85742	0.0452849	-0.418059	3.27713	0.00475248	-0.47966	3.02775	0.0190638	-0.712126	2.83591	0.0279279	-0.545249	0.262722	0.733758	-0.0616009	0.921006	0.943433	-0.294067	0.718022	0.393658	-0.232466
Q13011	ECH1	0.548563	0.383019	0.271733	0.841353	0.177269	0.388191	0.479245	0.471496	0.253579	0.640442	0.358092	0.326128	0.562109	0.514406	0.116457	0.053508	1	-0.0181541	0.725336	0.393109	-0.134612
Q9NTX5	ECHDC1	0.342024	0.565778	0.147371	0.0540951	0.905909	-0.0343872	0.126297	0.834463	0.0681065	0.645064	0.354799	0.2299	0.331233	0.675804	-0.181758	0.155359	1	-0.0792645	0.218179	0.751147	0.102494
P30084	ECHS1	0.0820783	0.877101	0.0460464	0.0925379	0.845559	0.0674717	0.263791	0.669278	0.138374	0.253161	0.688522	0.132272	0.0375775	0.959697	0.0214252	0.468004	0.971197	0.0923271	0.246173	0.722118	0.0709019
Q5VYK3	ECPAS	2.24223	0.0279159	-0.464313	0.75717	0.214233	-0.278394	0.175408	0.770226	-0.0797134	0.246491	0.69504	0.0572411	0.311717	0.692154	0.185919	0.887843	0.929634	0.3846	0.959035	0.304195	0.19868
Q6P2E9	EDC4	0.0677188	0.900462	0.0183727	0.00170208	0.992666	0.000597	0.0167651	0.977486	-0.00484276	0.0511476	0.933027	-0.0171406	0.0528124	0.939923	-0.0177757	0.117765	1	-0.0232155	0.0255403	0.967717	-0.00543976
O60869	EDF1	1.02759	0.160961	0.629616	2.44631	0.0107326	1.00509	1.16138	0.152761	0.510093	1.7232	0.0707322	0.636181	0.657494	0.465077	0.375472	0.292398	1	-0.119523	1.68677	0.181634	-0.494995
Q15075	EEA1	0.67294	0.303552	-0.295432	0.405227	0.443837	-0.230587	0.280861	0.649907	-0.165824	0.694714	0.324087	-0.373584	0.136204	0.852265	0.0648445	0.65541	0.954159	0.129608	0.104042	0.868201	0.0647633
P68104	EEF1A1	0.0938424	0.861178	0.0548168	0.0869177	0.854405	0.0480766	0.998322	0.196192	0.463337	0.120721	0.839356	0.0781029	0.0144358	0.986078	-0.00674019	0.672308	0.956456	0.40852	1.22632	0.249241	0.41526
P24534	EEF1B2	2.38319	0.0261395	-0.438341	3.35403	0.00450286	-0.595662	0.703132	0.323985	-0.315824	2.5605	0.0307234	-0.645919	1.36055	0.270924	-0.157321	0.176954	1	0.122517	0.476128	0.526538	0.279838
P29692	EEF1D	0.447963	0.462555	0.156902	0.130881	0.786208	0.0678406	0.884024	0.241583	0.298774	0.0343924	0.95417	-0.0159107	0.313712	0.690858	-0.0890614	0.654775	0.951151	0.141872	0.554166	0.47775	0.230933
O43324	EEF1E1	0.38723	0.520977	0.152143	0.571	0.315068	0.288627	0.416551	0.523282	0.165237	0.293076	0.642483	0.119294	0.265341	0.731082	0.136484	0.0443245	1	0.0130936	0.188638	0.77656	-0.123391
P26641	EEF1G	0.447533	0.462591	0.121704	0.578173	0.310248	-0.180309	0.571136	0.403807	0.22603	0.0345971	0.954383	-0.015564	1.26134	0.278027	-0.302013	0.230545	1	0.104326	1.1029	0.26991	0.406339
P13639	EEF2	0.638035	0.323033	0.293298	1.06944	0.10964	0.394261	1.35821	0.11615	0.523545	1.16042	0.154808	0.326161	0.302928	0.699712	0.100962	0.586955	0.959232	0.230246	0.198088	0.767824	0.129284
Q12805	EFEMP1	0.204203	0.717782	-0.143997	1.54421	0.0441182	-0.629406	0.380724	0.552038	-0.164252	0.177367	0.774754	-0.155722	0.656225	0.464847	-0.485409	0.0380527	1	-0.0202549	1.33663	0.238812	0.465154
Q96C19	EFHD2	0.527453	0.39678	0.358984	1.97513	0.0210767	1.1007	0.165829	0.782027	0.0938778	0.976972	0.206595	0.393387	1.2116	0.292237	0.741717	0.24978	1	-0.265107	1.28072	0.238954	-1.00682
Q15029	EFTUD2	0.326525	0.581503	-0.155997	0.234912	0.634273	0.145543	0.0109388	0.984806	-0.0112928	0.721452	0.311422	-0.260957	1.77566	0.244811	0.30154	0.316919	1	0.144705	0.379771	0.599407	-0.156835
Q8N3D4	EHBP1L1	0.834038	0.226858	-0.202834	0.402854	0.44551	-0.126589	0.415773	0.523502	-0.153809	0.440761	0.502852	-0.134102	0.494711	0.563077	0.0762447	0.148817	1	0.0490246	0.0778142	0.903497	-0.0272202
Q9H4M9	EHD1	0.60291	0.345931	-0.158736	1.06018	0.111984	-0.339233	1.81971	0.0601043	-0.439027	0.092538	0.875219	-0.0436565	0.570616	0.508568	-0.180497	1.78062	0.946807	-0.280291	0.384885	0.594407	-0.099794
Q9NZN3	EHD3	0.559292	0.376331	-0.149227	1.59316	0.0403085	-0.264551	0.832336	0.261242	-0.141817	1.04759	0.185168	-0.262862	0.33262	0.675329	-0.115324	0.0257514	1	0.00740967	0.967369	0.30382	0.122734
Q9H223	EHD4	0.0627248	0.908464	-0.0444782	0.575136	0.312233	-0.458022	0.255727	0.677832	-0.131055	0.7818	0.288047	0.337966	1.01463	0.335677	-0.413544	0.399841	0.979069	-0.0865772	0.629508	0.43472	0.326966
P41567	EIF1	0.127999	0.820764	-0.0983032	0.0906981	0.848556	-0.102597	0.40782	0.528916	0.325423	0.0690215	0.907303	0.0646896	0.00509105	0.996453	-0.0042942	0.688929	0.945851	0.423726	0.329108	0.643232	0.428021
O14602	EIF1AY	0.616378	0.338172	-0.229831	0.308168	0.544156	-0.161479	0.695073	0.328578	-0.263719	0.159511	0.795819	-0.129904	0.150805	0.836761	0.0683514	0.0905121	1	-0.0338882	0.178955	0.784134	-0.10224
Q9BY44	EIF2A	0.100562	0.850295	-0.12613	0.690484	0.246544	-0.572509	0.0925264	0.876934	0.115657	0.10804	0.853657	0.101443	0.390236	0.629918	-0.446379	0.346173	1	0.241787	1.05444	0.282517	0.688165
Q14232	EIF2B1	0.940434	0.187979	-0.491296	1.48459	0.0492321	-0.604291	1.03153	0.186868	-0.38754	0.834437	0.264422	-0.278688	0.338049	0.668135	-0.112994	0.253114	1	0.103756	0.507023	0.506696	0.21675
P49770	EIF2B2	0.2171	0.701479	-0.103218	0.883629	0.16236	0.398944	0.310288	0.623791	0.128169	0.639735	0.358292	0.236575	0.945103	0.3526	0.502163	0.47447	0.971404	0.231387	0.964702	0.305383	-0.270776
P05198	EIF2S1	0.419485	0.491854	-0.160934	0.138586	0.775912	-0.0806534	0.08547	0.884418	-0.0486042	0.14759	0.809174	-0.0669811	0.296011	0.702617	0.0802811	0.783945	0.954122	0.11233	0.0888619	0.889809	0.0320492
P20042	EIF2S2	0.991171	0.17166	0.494215	2.47791	0.010188	0.716211	2.06205	0.0472756	0.731979	1.51809	0.0914966	0.482849	0.635319	0.474852	0.221997	0.817112	0.941069	0.237765	0.0332709	0.958269	0.0157681
P41091	EIF2S3	1.33377	0.0964472	0.788072	2.02335	0.0195702	0.891369	2.39318	0.0346368	1.07144	1.97496	0.0543158	0.790422	0.218511	0.774661	0.103297	0.652991	0.951904	0.283373	0.317348	0.655135	0.180075
Q14152	EIF3A	0.655808	0.312108	0.211458	1.4635	0.0513399	0.40813	0.657074	0.347455	0.312902	0.479398	0.471719	0.156453	1.01033	0.335797	0.196672	0.360602	1	0.101445	0.338573	0.635168	-0.0952274
P55884	EIF3B	0.719353	0.278913	-0.364738	0.327722	0.523649	-0.20455	0.103274	0.863647	0.0645378	0.873039	0.246812	-0.441854	0.714721	0.441517	0.160188	0.902923	0.941817	0.429276	0.662779	0.420781	0.269088
B5ME19	EIF3CL	0.122161	0.827791	0.122162	0.360953	0.487845	0.314844	0.298823	0.634721	0.255294	0.332427	0.600051	0.338425	0.658153	0.465051	0.192682	0.317578	1	0.133132	0.132553	0.836814	-0.0595497
O15371	EIF3D	1.19808	0.118802	0.180428	0.600857	0.296417	0.266784	1.50975	0.0930771	0.302753	0.938601	0.219418	0.367735	0.174178	0.815972	0.086356	0.660674	0.957827	0.122325	0.0503836	0.935274	0.0359686
P60228	EIF3E	0.503116	0.415935	0.235671	0.897202	0.157531	0.464029	2.08149	0.0461622	0.828064	0.00467192	0.993776	0.00341301	0.426447	0.605922	0.228358	2.8321	0.472	0.592393	0.735521	0.386843	0.364035
O00303	EIF3F	0.138073	0.808477	0.0923031	0.965436	0.136198	0.434608	1.13194	0.160015	0.479464	0.585044	0.394308	0.311433	0.781325	0.412965	0.342305	1.65305	0.956213	0.38716	0.0996729	0.874717	0.0448559
O75821	EIF3G	1.39922	0.0874634	0.545914	1.54289	0.0441629	0.613954	2.00531	0.0495673	0.616009	1.20877	0.145761	0.426531	0.461989	0.584532	0.0680397	0.25152	1	0.0700947	0.00607193	0.994003	0.00205498
O15372	EIF3H	1.10414	0.139135	0.315104	1.46484	0.0511974	0.463411	1.2201	0.141187	0.514492	0.316818	0.616553	0.170192	0.412547	0.616298	0.148307	0.339893	1	0.199389	0.138408	0.829976	0.0510811
Q13347	EIF3I	1.84245	0.0462786	0.814678	3.75213	0.00356989	1.24072	2.83154	0.0213333	1.12731	1.52688	0.0902483	0.787527	1.34287	0.277381	0.426041	0.805623	0.945603	0.312635	0.176621	0.786775	-0.113407
O75822	EIF3J	0.101403	0.849197	0.0733799	0.78142	0.202586	0.29903	0.763155	0.292848	0.447683	1.0776	0.175459	0.416409	0.544569	0.521081	0.22565	0.614808	0.960832	0.374303	0.277101	0.696899	0.148653
Q9UBQ5	EIF3K	1.26327	0.107195	-0.482617	1.69861	0.0328425	-0.785645	1.48252	0.0958745	-0.661103	1.16269	0.154665	-0.387329	0.443705	0.596914	-0.303028	0.227181	1	-0.178486	0.353807	0.621179	0.124541
Q9Y262	EIF3L	0.340861	0.565876	0.227905	0.775616	0.205286	-0.393447	0.142655	0.810958	0.117467	0.359656	0.572277	0.209827	1.82758	0.252455	-0.621352	0.177734	1	-0.110437	0.793421	0.36313	0.510915
Q7L2H7	EIF3M	1.30418	0.100777	-0.71044	1.83816	0.0251029	-1.30088	1.00801	0.193208	-0.627113	0.947409	0.216423	-0.56116	1.03961	0.332473	-0.59044	0.160581	1	0.0833271	0.972696	0.30199	0.673767
P60842	EIF4A1	0.21827	0.699809	-0.0860249	0.0541577	0.906091	-0.0330341	0.282976	0.648727	0.0938614	0.00497493	0.994338	0.00239525	0.0972561	0.902469	0.0529907	0.69354	0.956839	0.179886	0.345147	0.63053	0.126896
Q14240	EIF4A2	0.430794	0.481349	-0.252823	0.736289	0.223003	0.336359	0.23157	0.700933	-0.198153	0.44307	0.500973	-0.234989	1.93009	0.254082	0.589183	0.0813609	1	0.0546707	1.03302	0.288233	-0.534512
P38919	EIF4A3	0.934954	0.189535	0.467691	3.02406	0.00537024	0.83796	1.28777	0.129504	0.44336	2.12247	0.0464824	0.569621	0.70514	0.446234	0.370269	0.0310592	1	-0.0243313	1.66145	0.180016	-0.3946
P23588	EIF4B	3.02722	0.0189176	-0.437828	3.20571	0.00505727	-0.434404	2.08031	0.0461779	-0.357904	1.68094	0.0737842	-0.234201	0.00876511	0.992952	0.00342369	0.423969	0.9732	0.0799236	0.277747	0.697399	0.0764999
P06730	EIF4E	0.135379	0.810602	0.0798817	0.977064	0.133198	0.353013	1.16952	0.151008	0.412884	0.0129046	0.983773	-0.00742645	0.790412	0.406966	0.273131	0.673451	0.957632	0.333002	0.139492	0.828985	0.0598709
Q13541	EIF4EBP1	0.57673	0.362526	0.225174	1.40014	0.0576712	0.633718	1.90279	0.0550814	0.467223	2.19845	0.0418323	0.438366	0.911149	0.360978	0.408544	0.677076	0.953699	0.242049	0.554019	0.477604	-0.166496
Q04637	EIF4G1	1.65303	0.0618694	0.212553	4.55027	0.000666667	0.785133	2.32355	0.0374899	0.612762	0.0484145	0.934944	0.0165642	2.71774	0.230462	0.57258	1.53065	0.93472	0.40021	0.462038	0.536895	-0.172371
P78344	EIF4G2	0.141284	0.8044	0.0562473	0.523386	0.347395	0.265009	0.227811	0.705833	-0.0823345	0.0422827	0.943623	-0.0161549	0.291031	0.708081	0.208761	0.37001	1	-0.138582	0.963656	0.305192	-0.347343
O43432	EIF4G3	0.109503	0.840328	0.0503498	0.219852	0.657377	0.0826694	0.625399	0.368474	0.222009	0.158486	0.797179	-0.0921425	0.0585035	0.931298	0.0323196	0.553413	0.957812	0.171659	0.218841	0.751371	0.139339
Q15056	EIF4H	0.639738	0.322289	0.33825	1.43776	0.0539593	0.637371	1.12043	0.162862	0.609318	0.360792	0.57123	0.217964	1.44775	0.254587	0.299121	0.848299	0.920769	0.271068	0.0748745	0.906302	-0.0280533
P55010	EIF5	1.18351	0.121818	0.309877	1.02698	0.120282	0.286359	1.30003	0.127727	0.408865	0.875947	0.245461	0.261644	0.0511206	0.941372	-0.0235188	0.222349	1	0.098988	0.427324	0.555004	0.122507
P63241	EIF5A	0.639879	0.322343	0.253801	0.240397	0.627018	0.124195	0.688591	0.331404	0.290846	0.769151	0.290569	0.266909	0.619054	0.484186	-0.129606	0.0574965	1	0.0370453	0.317726	0.654731	0.166652
O60841	EIF5B	0.0351754	0.946868	-0.0134659	0.219934	0.657513	0.101981	0.0351937	0.950892	-0.0211552	0.241089	0.700312	-0.118846	0.487242	0.569573	0.115447	0.0141884	1	-0.00768929	0.369686	0.608051	-0.123136
P56537	EIF6	2.62977	0.0212291	-0.967155	2.79634	0.00693473	-1.03879	2.19379	0.0410479	-0.899272	2.12949	0.0459408	-0.907055	0.274884	0.721633	-0.0716335	0.253167	1	0.0678837	0.344467	0.630908	0.139517
P08246	ELANE	0.82193	0.231088	0.272942	0.424339	0.427052	0.216219	1.32678	0.122383	0.498049	1.41695	0.106286	0.548457	0.110738	0.886752	-0.0567234	0.531465	0.965472	0.225107	0.835991	0.345809	0.281831
Q15717	ELAVL1	0.19316	0.731109	-0.218808	0.440317	0.413462	-0.426037	0.494015	0.459781	-0.446661	0.427557	0.515344	0.409506	0.946079	0.352478	-0.207228	0.47297	0.973008	-0.227852	0.0363565	0.954982	-0.0206238
Q92556	ELMO1	0.928639	0.192076	-0.391988	0.891767	0.159541	-0.299028	1.57784	0.0838728	-0.446128	1.15237	0.156854	-0.379346	0.174947	0.815543	0.0929596	0.152087	1	-0.0541405	0.403681	0.575796	-0.1471
Q96JJ3	ELMO2	0.243921	0.669854	-0.133543	0.255015	0.608834	0.103745	1.02378	0.188359	-0.408656	0.55463	0.415733	-0.18513	0.527457	0.536557	0.237288	0.417552	0.978373	-0.275113	1.61234	0.182652	-0.512401
Q15370	ELOB	1.65164	0.0619319	0.832056	1.84678	0.0246894	0.768709	1.72503	0.068349	0.80132	1.3904	0.110391	0.52512	0.138058	0.850074	-0.0633472	0.0618546	1	-0.0307365	0.0403649	0.949367	0.0326107
Q15369	ELOC	2.82043	0.0201311	-1.1259	2.38452	0.0115924	-0.947728	1.83824	0.0585351	-0.837996	2.37507	0.0353554	-1.05346	0.813104	0.397207	0.178171	0.973597	0.936678	0.287903	0.297163	0.676457	0.109732
Q6PCB8	EMB	0.936187	0.189322	0.420839	0.768936	0.208261	0.343761	0.172633	0.772994	0.0838215	0.987341	0.202984	0.304985	0.272438	0.723591	-0.0770775	0.925113	0.942868	-0.337017	0.54386	0.482077	-0.25994
Q8N766	EMC1	0.117976	0.832394	-0.085412	0.804126	0.191684	-0.478133	0.10507	0.862383	-0.0811413	0.0374447	0.951026	0.0328876	0.92902	0.356719	-0.392721	0.014543	1	0.00427074	1.32572	0.240293	0.396991
P50402	EMD	1.01484	0.164482	-0.435284	1.48799	0.0489164	-0.453965	1.29508	0.128022	-0.530854	1.65145	0.0768075	-0.844621	0.0416596	0.953443	-0.0186813	0.220598	1	-0.0955704	0.258829	0.715133	-0.076889
Q9Y6C2	EMILIN1	0.103755	0.846129	0.0600479	0.311505	0.541238	-0.133841	0.0151985	0.979968	-0.0101418	0.21798	0.726078	-0.118256	0.574043	0.506132	-0.193889	0.14221	1	-0.0701897	0.221026	0.748382	0.1237
Q9BXX0	EMILIN2	2.13083	0.0322481	1.49426	4.22983	0.00216216	2.08246	3.95851	0.0143529	1.70389	3.90283	0.0162667	1.76315	0.825441	0.392318	0.588204	0.296399	1	0.209627	1.29589	0.240315	-0.378577
O95834	EML2	0.215352	0.703636	0.0946083	0.000348983	0.995056	0.000223541	0.287198	0.645232	0.129568	0.761697	0.293395	0.206318	0.36617	0.647564	-0.0943848	0.203584	1	0.0349594	0.356577	0.620546	0.129344
O94919	ENDOD1	2.31768	0.0276608	-0.409349	3.31167	0.00491005	-0.605004	2.11361	0.0445266	-0.451938	1.94726	0.0558525	-0.424395	0.753785	0.426281	-0.195654	0.213393	1	-0.0425888	0.52459	0.492361	0.153065
P06733	ENO1	1.40098	0.0874693	-0.400562	2.49196	0.0099203	-0.729111	1.07545	0.173613	-0.316055	2.81928	0.0278609	-0.487872	0.660897	0.46348	-0.32855	0.187644	1	0.0845062	1.13978	0.260794	0.413056
P09104	ENO2	2.29762	0.0278915	-0.81114	1.87118	0.0240994	-0.721172	1.48412	0.0956963	-0.668384	0.777511	0.289359	-0.68931	0.321589	0.683826	0.0899685	0.591008	0.959234	0.142756	0.0937885	0.881769	0.0527874
P13929	ENO3	0.822221	0.231145	1.17927	0.558347	0.322951	-0.391914	0.0605897	0.915382	0.0522205	0.0136454	0.982613	-0.0145844	1.10862	0.319679	-1.57119	0.616529	0.957891	-1.12705	0.888995	0.3321	0.444135
Q9UHY7	ENOPH1	0.827977	0.228742	-0.289414	0.238158	0.630153	-0.127328	0.757323	0.295879	-0.226254	0.00493625	0.994116	-0.00212669	0.555067	0.518212	0.162086	0.153128	1	0.0631603	0.256724	0.716304	-0.0989254
Q9Y6X5	ENPP4	0.186874	0.739647	-0.0831429	0.0858105	0.855492	-0.0481445	0.409145	0.527905	-0.168035	0.772683	0.289458	-0.252979	0.0818522	0.913963	0.0349983	0.200545	1	-0.0848923	0.198858	0.769092	-0.119891
O43768	ENSA	0.859296	0.217688	0.383776	1.50751	0.0470855	0.450949	0.106971	0.859391	-0.0512962	0.0736037	0.902747	0.0448685	0.102894	0.897232	0.067173	0.660868	0.959048	-0.435073	1.78538	0.1691	-0.502246
P11171	EPB41	1.30213	0.100924	-0.460887	2.80475	0.00681167	-0.604706	0.992772	0.198414	-0.470177	1.02332	0.19201	-0.359892	0.415831	0.615001	-0.143819	0.0108997	1	-0.00928955	0.26801	0.702525	0.134529
O43491	EPB41L2	1.7522	0.0519484	-0.604548	0.452391	0.403077	0.296764	0.180283	0.763724	-0.265929	1.60908	0.0809015	-0.413322	1.04287	0.333273	0.901312	0.236251	1	0.33862	0.379191	0.599607	-0.562692
Q9Y2J2	EPB41L3	0.0400791	0.940132	-0.0188305	0.614519	0.288649	-0.34104	1.17407	0.149929	-0.449301	0.996847	0.20045	-0.522089	0.77812	0.41345	-0.32221	1.15024	0.921974	-0.430471	0.149417	0.818948	-0.108261
P16452	EPB42	0.127545	0.820995	-0.0715298	0.00033722	0.994761	-0.000134277	0.116065	0.848445	-0.0935772	0.0977686	0.868322	-0.0427639	0.202823	0.788715	0.0713955	0.0209792	1	-0.0220474	0.129577	0.839372	-0.0934429
P07099	EPHX1	1.43734	0.0824948	0.498252	0.965811	0.136203	0.315397	1.98821	0.0503474	0.484685	2.10849	0.0466552	0.489373	0.456204	0.588077	-0.182855	0.033848	1	-0.0135674	0.644823	0.428921	0.169287
Q9Y6I3	EPN1	0.00264706	0.99175	0.00212135	0.46492	0.393848	-0.379182	0.288907	0.644711	0.191204	0.252836	0.687822	0.141784	0.398447	0.625368	-0.304048	0.447203	0.971571	0.189083	0.780961	0.366997	0.421284
P07814	EPRS1	1.59775	0.0656343	0.438568	2.53423	0.00953106	0.636285	1.84079	0.0584533	0.536652	1.47041	0.0990323	0.545486	0.769832	0.417816	0.197717	0.168741	1	0.0980843	0.189979	0.775262	-0.0996326
P42566	EPS15	1.95094	0.0399026	-0.40288	1.71266	0.0319727	-0.375968	2.19195	0.0410064	-0.421603	1.88604	0.0581795	-0.459945	0.153191	0.833577	0.0269123	0.128477	1	-0.0187222	0.551723	0.477239	-0.0456345
Q9UBC2	EPS15L1	2.12289	0.0327041	-0.497111	1.66115	0.035028	-0.436549	1.97178	0.0511594	-0.494362	1.46825	0.0989203	-0.433162	0.274765	0.7215	0.0605614	0.00887827	0.999301	0.00274887	0.430673	0.553777	-0.0578125
P11678	EPX	1.67854	0.0589321	-1.44774	0.0103362	0.97779	0.0201691	0.794115	0.276905	-0.798298	1.57355	0.084878	-1.25625	1.02565	0.334663	1.46791	1.50198	0.927132	0.649446	0.492474	0.515206	-0.818467
Q9NZ08	ERAP1	1.37727	0.0904355	0.264045	0.175033	0.718827	0.0851776	0.530318	0.435579	0.171191	0.0300408	0.95971	0.0141445	0.436971	0.598667	-0.178868	0.26186	1	-0.0928543	0.202871	0.76687	0.0860134
Q96RT1	ERBIN	3.67323	0.0153846	-0.709293	3.7324	0.00332	-0.646286	3.16113	0.0182857	-0.708622	3.46647	0.0217647	-0.722379	0.632448	0.476788	0.0630062	0.002171	0.998613	0.000670624	0.417635	0.563778	-0.0623356
Q2NKX8	ERCC6L	0.218774	0.699585	0.339475	0.148804	0.759948	-0.236561	0.234931	0.698637	0.252075	0.336939	0.596356	0.376014	0.508527	0.551803	-0.576035	0.0807343	1	-0.0873998	0.338043	0.635598	0.488636
Q969X5	ERGIC1	1.3816	0.0897454	-0.314277	1.06488	0.110985	-0.425708	0.0324169	0.955635	-0.0213995	0.336217	0.596708	-0.0913776	0.377655	0.634765	-0.111431	0.943562	0.950289	0.292878	2.45537	0.139818	0.404309
Q9Y282	ERGIC3	1.29179	0.102842	0.320152	2.19923	0.0150172	0.400078	1.68852	0.0718261	0.426725	1.94328	0.0559176	0.394464	0.212091	0.780266	0.0799267	0.306252	0.999965	0.106573	0.0727831	0.90941	0.0266464
P84090	ERH	2.41357	0.0262479	1.15183	3.65814	0.0035	1.41791	2.56504	0.0300585	1.05008	2.6102	0.0297241	1.04112	0.373214	0.638338	0.266082	0.154641	1	-0.101747	0.830356	0.345519	-0.367829
O75477	ERLIN1	1.96031	0.0396124	0.434806	1.7575	0.0294413	0.50724	1.29583	0.1282	0.218742	1.65744	0.0763024	0.28586	0.136896	0.852047	0.0724339	0.740948	0.9443	-0.216064	1.0652	0.280136	-0.288498
Q96PL5	ERMAP	1.83018	0.047058	-0.707853	1.38804	0.0588107	-0.501691	1.38336	0.111885	-0.788109	1.67405	0.0745897	-0.641925	0.840087	0.388039	0.206161	0.104594	1	-0.0802563	0.5452	0.481126	-0.286417
Q96HE7	ERO1A	1.95535	0.0397459	0.595258	2.41851	0.0110538	0.605764	2.16338	0.0423976	0.492806	2.86592	0.0274667	0.519388	0.0155368	0.984223	0.0105053	0.265173	1	-0.102452	0.284543	0.690133	-0.112957
P30040	ERP29	2.62208	0.0210055	0.852565	2.50877	0.00969557	0.752813	2.1938	0.0411795	0.713614	2.20558	0.0412638	0.660244	0.319943	0.684329	-0.0997528	0.408342	0.976812	-0.138951	0.139836	0.828831	-0.0391983
Q9BS26	ERP44	0.94932	0.185222	0.295305	0.621046	0.284777	0.182347	0.412427	0.525168	0.123677	0.0368739	0.951662	0.0155579	0.778684	0.413443	-0.112958	0.939625	0.945312	-0.171627	0.784706	0.364725	-0.0586693
Q96AP7	ESAM	0.00546809	0.987196	-0.00321198	0.282305	0.573775	-0.127959	0.164484	0.783352	0.0745872	1.38313	0.112403	-0.501129	0.353083	0.660638	-0.124747	0.188945	1	0.0777992	0.74673	0.379765	0.202546
P10768	ESD	0.198699	0.724707	-0.0940441	0.701104	0.241124	-0.218335	0.144474	0.808516	-0.101748	0.0324235	0.957039	-0.0156479	0.323944	0.682555	-0.12429	0.0076716	0.997809	-0.0077034	0.260288	0.71365	0.116587
Q9BSJ8	ESYT1	1.78825	0.0497987	-0.464138	2.39357	0.0115061	-0.562931	2.02987	0.0477827	-0.437549	1.76732	0.0661143	-0.481293	0.713444	0.441919	-0.0987926	0.123547	1	0.0265896	2.0874	0.147923	0.125382
A0FGR8	ESYT2	0.0229586	0.962099	0.0103535	0.26292	0.599051	0.106398	0.400382	0.535431	0.152467	0.509733	0.449966	-0.182887	0.329701	0.676429	0.0960449	0.527573	0.959109	0.142113	0.245298	0.721888	0.0460682
P62495	ETF1	0.795676	0.243415	-0.283374	0.510483	0.357455	-0.334088	0.0107972	0.984812	0.00694771	0.522202	0.438938	-0.260252	0.109939	0.887563	-0.0507137	1.71423	0.946338	0.290322	0.859055	0.338958	0.341035
P13804	ETFA	2.68182	0.0219494	-0.281011	0.598072	0.297864	-0.130427	0.949067	0.215455	-0.135701	0.854599	0.256032	-0.242218	0.542862	0.523139	0.150584	1.98086	0.85559	0.145309	0.0114946	0.986403	-0.0052742
P38117	ETFB	0.582495	0.358235	0.278545	1.49987	0.0477544	0.648564	1.15697	0.153322	0.54739	0.405375	0.534985	0.225457	1.33285	0.276021	0.370019	0.836135	0.917651	0.268845	0.49334	0.514505	-0.101175
Q16134	ETFDH	0.138	0.808304	0.041441	1.04013	0.117017	0.354202	1.3442	0.119893	0.294649	0.762875	0.292754	0.101688	0.950122	0.352125	0.312761	1.01149	0.942302	0.253208	0.083086	0.896023	-0.059553
O95571	ETHE1	0.347245	0.560992	0.19063	1.90238	0.0232731	0.72655	0.706997	0.32256	0.361583	0.119491	0.838815	0.103098	2.51303	0.296632	0.53592	0.45639	0.978982	0.170953	0.95179	0.307164	-0.364967
Q9UI08	EVL	0.00241865	0.991613	-0.00290794	0.0742701	0.873733	0.0761658	0.249503	0.682728	0.25267	0.594504	0.388359	-0.472016	0.0999192	0.90045	0.0790737	0.608678	0.963872	0.255578	0.178702	0.783495	0.176504
Q01844	EWSR1	0.959416	0.182053	0.584779	1.88424	0.0238904	0.88382	0.754967	0.297505	0.465149	0.83994	0.261474	0.519458	0.509902	0.550402	0.299041	0.167201	1	-0.11963	0.929658	0.312791	-0.418671
Q96KP1	EXOC2	0.630066	0.328728	0.353833	0.0217888	0.963083	-0.0163025	0.161443	0.787764	-0.103723	0.063337	0.915792	-0.0583626	0.696305	0.448521	-0.370136	1.43823	0.913854	-0.457556	0.245305	0.722215	-0.0874201
O60645	EXOC3	0.368967	0.537807	0.142763	0.682833	0.250201	0.259053	0.594448	0.389989	0.229365	1.03371	0.189459	0.290464	0.484352	0.569324	0.116291	0.277931	1	0.086602	0.0753897	0.905891	-0.0296886
Q17RC7	EXOC3L4	0.966647	0.179594	-0.825308	0.346058	0.5042	-0.322316	0.00604273	0.98874	0.00510902	0.123647	0.835023	-0.156	0.385933	0.631516	0.502992	0.878418	0.924458	0.830417	0.396736	0.581048	0.327425
Q96A65	EXOC4	2.40644	0.0259759	0.955633	1.91996	0.0227955	0.938927	1.77544	0.0640917	0.841211	0.92134	0.226903	0.40612	0.0181284	0.980268	-0.0167059	0.253576	1	-0.114422	0.121096	0.852691	-0.097716
Q8IYI6	EXOC8	1.22196	0.114828	0.712022	2.0039	0.0202657	0.911725	0.0649402	0.908229	-0.0976721	0.775074	0.289688	0.43014	0.34665	0.663462	0.199702	0.655332	0.952965	-0.809694	0.7999	0.360703	-1.0094
P15311	EZR	3.48333	0.0131429	0.582008	3.22078	0.00522936	0.742327	2.9281	0.0191379	0.525259	3.04466	0.0238442	0.557249	0.604739	0.491766	0.160319	0.488881	0.970331	-0.0567486	1.06986	0.279914	-0.217068
P00742	F10	0.100062	0.851053	0.0760609	1.60166	0.0396036	-0.570639	0.0682483	0.905206	-0.0451248	0.212369	0.731143	-0.0929718	0.737922	0.430234	-0.6467	0.124819	1	-0.121186	0.778932	0.366296	0.525515
P03951	F11	1.81228	0.0479931	0.72467	0.125367	0.793611	0.0826988	0.353178	0.578864	0.218019	1.52274	0.0908261	0.710667	1.61516	0.244	-0.641971	0.994689	0.938985	-0.506651	0.300457	0.67328	0.135321
Q9Y624	F11R	1.38266	0.0899432	-0.460544	3.143	0.00504918	-0.873453	2.12524	0.0441486	-0.628893	1.26652	0.135256	-0.454634	1.41269	0.260323	-0.412909	0.888478	0.932943	-0.168348	1.01553	0.292011	0.24456
P00748	F12	1.02392	0.161952	-0.579453	3.20217	0.0050131	-1.32524	2.26736	0.0387004	-0.879459	1.1438	0.158614	-0.520387	0.980945	0.344049	-0.745784	0.426357	0.975071	-0.300006	0.826924	0.347646	0.445779
P00488	F13A1	0.659305	0.310039	0.129047	0.835881	0.179471	0.230275	0.109298	0.856683	0.0419708	0.137249	0.819743	-0.0495773	0.281381	0.717079	0.101228	0.604002	0.963411	-0.0870762	0.451813	0.542107	-0.188304
P05160	F13B	1.72557	0.053708	-0.420975	3.08456	0.00517736	-1.00078	0.661167	0.346534	-0.338539	0.535849	0.429125	-0.186602	1.705	0.253415	-0.579809	0.153885	1	0.0824364	1.41474	0.22159	0.662246
P00734	F2	0.652797	0.313537	-0.403929	3.116	0.005	-1.29538	2.04638	0.0470152	-0.680091	1.85439	0.0596581	-0.603016	1.06885	0.322939	-0.891454	0.279574	1	-0.276162	1.33468	0.238676	0.615292
Q96RI0	F2RL3	2.30842	0.0279583	-2.36376	1.60505	0.0391776	-0.671037	1.94048	0.0525952	-2.02012	2.21723	0.0412215	-1.06405	1.68179	0.253977	1.69272	0.219322	1	0.343633	1.275	0.237793	-1.34909
P12259	F5	0.400159	0.510706	0.193176	0.834477	0.17986	-0.319186	0.129655	0.829322	-0.0587482	0.0467631	0.936987	-0.0255989	1.5012	0.253864	-0.512362	0.482672	0.968754	-0.251925	0.536109	0.486704	0.260438
P00740	F9	0.116684	0.833313	0.0932884	1.65379	0.035217	-0.970588	0.798114	0.27541	-0.41568	0.325716	0.606929	-0.186375	1.33531	0.278301	-1.06388	0.867494	0.924054	-0.508969	0.771869	0.369011	0.554908
P07148	FABP1	0.0954885	0.858191	0.244132	0.63873	0.273803	-1.21528	0.0795032	0.890361	0.118045	0.369567	0.565123	-0.598803	2.17862	0.27102	-1.45941	0.0511688	1	-0.126086	0.703026	0.40397	1.33333
Q01469	FABP5	0.88067	0.209804	-0.849841	0.473418	0.387391	-0.473199	0.730967	0.310168	-0.685118	1.02176	0.192184	-0.82505	0.588181	0.497662	0.376641	0.172335	1	0.164723	0.2242	0.744201	-0.211919
Q9UNN5	FAF1	2.19708	0.029809	-0.738512	2.85117	0.00625	-0.718329	1.39223	0.110336	-0.461868	1.78102	0.0649275	-0.672837	0.0559444	0.935487	0.0201832	1.69764	0.935412	0.276645	0.893065	0.329618	0.256461
P16930	FAH	0.980254	0.17491	0.839753	0.15568	0.750227	-0.152497	1.18798	0.147168	0.949915	0.181067	0.76969	0.17166	1.7418	0.250187	-0.99225	0.112051	1	0.110162	2.41912	0.134538	1.10241
Q9H098	FAM107B	1.2431	0.110881	0.555078	0.90485	0.154981	0.43366	0.860555	0.250424	0.36013	1.20454	0.146383	0.658111	0.191955	0.802562	-0.121419	0.229696	1	-0.194948	0.0994978	0.874736	-0.0735294
Q9NRY5	FAM114A2	1.86987	0.0447193	-0.583816	3.4453	0.00418667	-0.694364	1.23611	0.138327	-0.429933	1.62526	0.0793394	-0.45002	0.257643	0.738094	-0.110548	0.243096	1	0.153883	0.910691	0.319731	0.264431
Q9NZB2	FAM120A	0.372769	0.53433	0.19316	0.930843	0.146704	0.361796	0.133439	0.823686	0.0755146	0.127364	0.831541	0.0665367	0.412618	0.616486	0.168636	0.185885	1	-0.117645	0.753649	0.378568	-0.286281
Q9H0X4	FAM234A	1.256	0.10864	-0.521572	2.3036	0.012931	-1.00271	1.59722	0.0818316	-0.621383	2.39041	0.0347059	-0.870503	1.5297	0.24946	-0.481143	0.227272	1	-0.0998112	0.591244	0.453274	0.381332
Q9Y285	FARSA	0.601147	0.347121	-0.373918	0.244499	0.621596	-0.225163	0.0768506	0.893617	-0.0854656	0.013662	0.982904	-0.0126076	0.230964	0.764736	0.148756	0.643463	0.955596	0.288453	0.131955	0.836529	0.139697
Q9NSD9	FARSB	1.19043	0.120286	-0.311805	1.39493	0.0581807	-0.37668	0.0040376	0.991102	0.0023262	0.00726537	0.99286	0.0063179	0.301697	0.69987	-0.0648758	0.858653	0.92443	0.314131	1.20288	0.2463	0.379007
P25445	FAS	0.31954	0.589869	-0.201393	0.0868046	0.854033	-0.0614412	0.660838	0.346188	-0.375835	0.470881	0.477762	-0.26717	0.394551	0.628755	0.139952	0.499396	0.964016	-0.174442	1.5506	0.192844	-0.314393
P49327	FASN	1.47287	0.0771543	0.225753	2.84609	0.00631638	0.397501	2.37295	0.0353217	0.383275	1.42647	0.104996	0.208749	1.40157	0.261607	0.171749	1.31582	0.881446	0.157523	0.0991902	0.874432	-0.0142262
P22087	FBL	1.33525	0.096332	0.285311	0.387914	0.459995	-0.133559	0.579331	0.39911	0.384433	0.0528872	0.930683	-0.0230669	1.12154	0.317301	-0.418871	0.128616	1	0.0991222	0.894848	0.328646	0.517993
P23142	FBLN1	0.647356	0.318034	0.301472	0.00587007	0.985632	-0.00525055	0.402758	0.53233	0.22464	0.291997	0.64334	0.175734	0.277422	0.719728	-0.306722	0.0731469	1	-0.0768314	0.274816	0.699152	0.229891
Q9UBX5	FBLN5	1.59402	0.0657607	1.1795	0.332662	0.518823	0.390976	0.762021	0.292991	0.589584	0.72128	0.311229	0.666706	0.660175	0.46365	-0.788525	0.774915	0.959221	-0.589917	0.298721	0.676086	0.198608
P09467	FBP1	0.135558	0.810519	-0.142403	0.322074	0.530156	-0.244624	1.31716	0.124551	-0.627187	2.87622	0.026835	-0.395258	0.120452	0.874924	-0.102221	0.593198	0.958522	-0.484783	0.624688	0.439014	-0.382562
Q9Y3I1	FBXO7	0.0920221	0.863638	0.0838032	0.018786	0.967847	-0.0153214	0.35966	0.572134	0.30255	0.0968105	0.869469	0.0781494	0.168922	0.820679	-0.0991245	0.265908	1	0.218747	0.621645	0.440626	0.317871
P24071	FCAR	2.46929	0.0243652	0.904155	3.1203	0.00506024	1.32588	2.65489	0.0267355	0.746477	3.26589	0.0239231	0.905537	1.01504	0.335718	0.421724	0.329867	1	-0.157679	2.0802	0.147429	-0.579402
P30273	FCER1G	1.97237	0.0389812	0.76364	2.5861	0.00880672	1.11625	1.75797	0.0653449	0.565107	1.55079	0.0874566	0.598174	0.706316	0.445577	0.352612	0.705831	0.94774	-0.198534	1.20338	0.246856	-0.551146
Q9Y6R7	FCGBP	0.0250603	0.961143	-0.0173717	0.289616	0.564508	-0.268076	0.243469	0.690448	0.259655	0.0278276	0.961703	-0.0141365	0.2123	0.780798	-0.250704	0.414225	0.976707	0.277027	0.299995	0.673583	0.527731
P12318	FCGR2A	0.140931	0.804874	0.0431171	0.444554	0.409711	-0.184059	0.0170908	0.978008	0.00584068	0.212303	0.730973	-0.0620888	0.65573	0.464675	-0.227176	0.128876	1	-0.0372765	0.370359	0.607615	0.1899
O75015	FCGR3B	0.78384	0.248569	-0.778545	0.4081	0.441386	-0.38019	0.840408	0.257655	-0.655486	0.673179	0.338242	-0.62816	0.812607	0.396698	0.398355	0.206826	1	0.123059	0.781113	0.367589	-0.275296
O00602	FCN1	2.29638	0.0278114	1.07926	3.52182	0.00397037	1.43281	2.7371	0.0246154	1.01857	2.00887	0.0524925	0.957907	0.401522	0.622947	0.353543	0.0919438	1	-0.0606937	0.959249	0.304816	-0.414237
Q15485	FCN2	1.63967	0.0624186	0.533144	0.269786	0.590733	-0.188095	0.209539	0.728554	0.138077	0.0151861	0.980227	0.00612717	1.17071	0.303038	-0.721239	1.31288	0.879929	-0.395068	0.407325	0.573566	0.326172
O75636	FCN3	0.448636	0.462162	0.285625	1.3623	0.0617926	-0.503033	0.103299	0.86392	-0.0623081	0.148562	0.807576	0.0740646	1.55911	0.242025	-0.788659	0.894646	0.94339	-0.347934	1.42774	0.217509	0.440725
P14324	FDPS	0.303302	0.608701	-0.159885	0.316375	0.535359	0.174529	0.0321959	0.955187	0.0166641	0.717273	0.313089	0.266727	0.837041	0.388359	0.334414	0.521657	0.961044	0.176549	0.385122	0.594585	-0.157865
P22830	FECH	0.0289365	0.955283	-0.0328327	0.292642	0.561073	0.32534	0.691447	0.32992	0.652057	0.407357	0.533722	0.412901	1.06481	0.323209	0.358172	0.715532	0.939562	0.68489	0.311898	0.662299	0.326718
Q86UX7	FERMT3	0.110979	0.838689	0.0542103	0.864024	0.168161	-0.230444	0.183926	0.759582	-0.0635307	0.0885583	0.88078	-0.0432926	0.84957	0.384423	-0.284655	0.414321	0.977246	-0.117741	1.35266	0.234278	0.166914
P07332	FES	2.74098	0.0221449	0.583295	0.516185	0.353249	0.274502	0.86221	0.250261	0.34248	1.24824	0.138464	0.338923	0.701135	0.446951	-0.308793	0.402582	0.98168	-0.240816	0.0644403	0.91646	0.0679775
Q9UGM5	FETUB	0.18359	0.743781	-0.263507	2.66748	0.00812037	-1.53622	0.363775	0.568541	-0.253772	0.628181	0.366988	-0.381445	1.05451	0.325435	-1.27271	0.0047881	0.997411	0.00973549	1.16004	0.257625	1.28245
P02671	FGA	4.34083	0.0186667	0.884482	0.947564	0.142121	0.283304	1.70252	0.0705074	0.661707	1.91741	0.056954	0.727521	2.79177	0.172	-0.601178	0.662605	0.959257	-0.222775	1.29965	0.239474	0.378403
P02675	FGB	3.23892	0.0144127	1.42096	2.03327	0.0193473	1.16621	2.95791	0.0193091	1.20093	2.15276	0.0445767	1.21702	0.965928	0.349568	-0.25475	0.64745	0.952467	-0.220024	0.0640454	0.916258	0.0347256
Q5JSP0	FGD3	2.17621	0.0305165	0.452497	1.73759	0.0305817	0.526925	1.00206	0.194863	0.162968	0.728716	0.308671	0.285927	0.13992	0.848384	0.074427	1.08459	0.922813	-0.289529	1.03481	0.288537	-0.363956
P02679	FGG	4.50059	0.0293333	1.53164	3.49903	0.00402878	1.32938	3.68301	0.0193846	1.20896	2.5418	0.0311832	1.57069	0.693727	0.449309	-0.202268	3.1044	0.749333	-0.32269	0.489625	0.516902	-0.120422
Q96C11	FGGY	1.28293	0.10402	-0.597627	0.87931	0.163861	-0.389034	1.49649	0.0941915	-0.638191	2.57108	0.0308913	-0.852299	0.718703	0.440945	0.208593	0.0544961	1	-0.0405638	0.666011	0.418633	-0.249156
Q08830	FGL1	1.95311	0.0398126	1.13299	2.19114	0.0151534	1.24635	1.32737	0.122271	0.900843	3.20263	0.0240678	1.65317	0.22569	0.77154	0.113359	0.156907	1	-0.232149	0.322003	0.650553	-0.345509
Q14314	FGL2	3.0568	0.0181463	0.872766	1.2996	0.069082	0.600733	0.656682	0.347425	0.286767	0.986502	0.203231	0.375953	0.607414	0.490809	-0.272033	1.48789	0.9152	-0.585999	0.450885	0.5434	-0.313966
P09769	FGR	2.08476	0.0342567	1.03362	3.61295	0.00353333	1.40269	2.14671	0.0428437	0.698605	2.23527	0.0405972	0.897972	0.650697	0.464139	0.36907	0.840103	0.915273	-0.335015	1.92198	0.157243	-0.704086
P07954	FH	3.40096	0.0144681	0.565038	2.95564	0.00566349	0.620661	1.91259	0.0544831	0.467635	3.52098	0.019871	0.656386	0.146097	0.843153	0.0556236	0.198682	1	-0.0974022	0.652016	0.427442	-0.153026
Q5W0V3	FHIP2A	1.40025	0.0873733	0.800759	2.54638	0.0093899	1.15801	1.71905	0.0691486	0.845755	0.786979	0.286006	0.53878	0.977424	0.346258	0.357247	0.070588	1	0.0449955	1.24466	0.243289	-0.312252
Q13642	FHL1	0.279486	0.63117	-0.205162	1.17529	0.0878752	-0.434442	1.03968	0.18492	-0.355284	0.240879	0.700486	-0.144982	0.418306	0.613767	-0.22928	0.187936	1	-0.150122	0.3022	0.672679	0.0791584
Q13643	FHL3	0.0827801	0.876033	-0.0841705	0.299388	0.553328	0.220884	0.0998057	0.867616	-0.0881763	0.0539538	0.929846	0.0414768	0.322417	0.683421	0.305054	0.0061407	0.997177	-0.00400581	0.620925	0.440652	-0.30906
Q9Y613	FHOD1	1.93082	0.0409347	-0.453807	3.66263	0.00353153	-0.540119	3.45898	0.022	-0.612828	2.20346	0.0415065	-0.414869	0.326545	0.680464	-0.0863117	0.983771	0.929883	-0.15902	0.362459	0.613922	-0.0727085
O43427	FIBP	0.0628834	0.908436	-0.0655594	0.928255	0.147347	0.512799	0.0363001	0.950319	0.0321873	0.774433	0.289751	0.4306	0.794646	0.404586	0.578358	0.0830533	1	0.0977467	1.39754	0.222286	-0.480612
Q9Y3D6	FIS1	2.20077	0.0299828	-0.772868	3.19451	0.00494828	-0.916774	1.55126	0.0875893	-0.444381	0.994136	0.201318	-0.365908	0.40354	0.622432	-0.143906	0.656127	0.95693	0.328487	1.01149	0.29188	0.472393
Q5T1M5	FKBP15	0.613779	0.339279	0.212804	1.89346	0.0235193	0.490395	0.445804	0.498033	0.180508	0.191353	0.758022	0.127872	1.62861	0.24451	0.277591	0.0984089	1	-0.0322964	2.02003	0.147168	-0.309887
P62942	FKBP1A	3.37772	0.01376	0.677307	4.2259	0.00210526	0.604922	3.45077	0.0214634	0.562428	3.42828	0.0235429	0.636653	0.23919	0.757231	-0.0723846	0.423709	0.97272	-0.11488	0.333907	0.638817	-0.042495
P26885	FKBP2	0.175117	0.756048	0.14903	0.0144939	0.972667	0.0165901	0.156095	0.79409	0.126487	0.672639	0.33833	0.411836	0.299336	0.701998	-0.13244	0.0611846	1	-0.0225433	0.251554	0.717554	0.109897
Q00688	FKBP3	2.41292	0.0261564	0.559784	0.983042	0.132003	0.45765	1.85275	0.0577176	0.611269	1.7328	0.0701824	0.543525	0.188868	0.805084	-0.102134	0.123416	1	0.0514851	0.401517	0.577001	0.153619
Q02790	FKBP4	0.940875	0.187967	0.221327	1.03205	0.119026	0.221307	0.377107	0.556041	0.129405	0.482236	0.469601	0.167094	8.17768552864237E-05	0.999986	-2.02179e-05	0.263061	1	-0.0919224	0.404589	0.576481	-0.0919022
Q13451	FKBP5	1.50753	0.0735018	0.895199	2.5602	0.00927049	1.00291	1.85228	0.0577297	0.647919	1.59072	0.0829048	0.63992	0.180412	0.811471	0.107708	0.281187	1	-0.24728	0.597449	0.45024	-0.354987
Q14318	FKBP8	0.374673	0.532806	-0.201791	1.74233	0.030468	-0.625642	0.320932	0.61164	-0.194421	0.849629	0.257627	-0.401822	1.37254	0.268519	-0.423851	0.0230795	1	0.00737	1.00002	0.296437	0.431221
Q13045	FLII	1.53839	0.0707949	0.254325	1.34107	0.0639786	0.330933	1.23642	0.138313	0.241669	0.851764	0.257061	0.149909	0.249137	0.748158	0.0766087	0.0303679	1	-0.0126556	0.308243	0.66708	-0.0892643
P21333	FLNA	0.21279	0.706932	-0.107251	1.27382	0.0729478	-0.368998	0.387946	0.546396	-0.17786	0.696229	0.323637	-0.348735	0.849902	0.384644	-0.261747	0.48777	0.968352	-0.0706089	0.520552	0.494259	0.191138
O75369	FLNB	0.425206	0.485481	0.157999	0.942949	0.143127	0.416809	0.32608	0.606592	0.140819	0.0581878	0.923156	-0.0307667	0.573038	0.506432	0.25881	0.080829	1	-0.0171803	0.574962	0.463668	-0.27599
Q14315	FLNC	1.1492	0.130475	0.421199	0.0178392	0.968877	-0.0100552	0.426211	0.515068	0.176552	0.0898312	0.879179	-0.043261	1.17282	0.301791	-0.431255	1.19874	0.900707	-0.244648	0.479805	0.523742	0.186607
O75955	FLOT1	0.612563	0.339873	-0.203387	1.71732	0.0316471	-0.326163	1.08246	0.172523	-0.249552	0.281544	0.655496	-0.103276	0.283023	0.717364	-0.122776	0.0830168	1	-0.0461647	0.486381	0.519384	0.0766109
Q14254	FLOT2	0.133179	0.813739	-0.0618904	0.10324	0.827502	0.0511139	0.155839	0.793985	-0.0807777	0.121354	0.838427	0.0564373	0.346366	0.663737	0.113004	0.0327608	1	-0.0188873	0.633029	0.434631	-0.131892
P35916	FLT4	0.698781	0.289272	-0.310444	1.17715	0.0876806	-0.419151	1.84169	0.0584427	-0.930961	2.36063	0.0359512	-0.637577	0.139899	0.848074	-0.108707	0.609866	0.964649	-0.620517	1.16646	0.254203	-0.511811
O95466	FMNL1	1.88894	0.0436773	0.551971	2.91117	0.00614724	0.759285	1.3753	0.112907	0.309858	1.85134	0.0597549	0.402005	0.442686	0.596626	0.207314	0.603778	0.96258	-0.242113	1.015	0.291208	-0.449428
P02751	FN1	0.615442	0.338179	-0.367744	2.1457	0.0166603	-1.04532	0.586599	0.394533	-0.457317	0.589463	0.391541	-0.289094	1.62753	0.243126	-0.677578	0.071449	1	-0.0895737	0.944172	0.309419	0.588004
Q9H479	FN3K	0.479908	0.433024	-0.245554	0.049986	0.912294	-0.0299488	0.0309495	0.957558	0.0232933	0.62756	0.367415	0.21485	0.415777	0.614699	0.215605	0.738424	0.943165	0.268847	0.0581481	0.924747	0.0532421
Q9HA64	FN3KRP	0.752407	0.262563	-0.447271	1.72205	0.0313825	-0.767361	1.24247	0.137246	-0.655193	1.13676	0.1595	-0.420649	0.31941	0.684728	-0.32009	0.213279	1	-0.207922	0.147819	0.819415	0.112168
P49354	FNTA	1.29376	0.102703	0.481893	2.29631	0.0130222	0.798792	1.1954	0.146705	0.44491	1.09899	0.169015	0.266004	1.05065	0.328863	0.316899	0.109466	1	-0.0369827	1.88589	0.159358	-0.353882
Q9Y2L6	FRMD4B	0.767856	0.254923	-0.811234	1.30456	0.0686502	-0.59819	0.221043	0.713939	-0.17431	0.764908	0.292	-0.428382	0.163694	0.824312	0.213044	0.79931	0.941177	0.636924	0.841557	0.343679	0.42388
Q16658	FSCN1	1.92647	0.0409509	-0.750464	1.41547	0.0558783	-0.695929	1.31025	0.126056	-0.69083	1.11725	0.165051	-0.464675	0.0604955	0.929508	0.0545353	0.056606	1	0.0596344	0.00719374	0.99293	0.00509911
Q12841	FSTL1	0.00485433	0.988145	0.00560989	0.416626	0.435051	-0.280809	0.241955	0.691582	-0.172154	0.378611	0.557766	-0.217664	0.326001	0.681188	-0.286419	0.312795	1	-0.177764	0.269449	0.701291	0.108654
P02794	FTH1	2.90019	0.0201176	-0.770266	0.465656	0.393833	-0.243386	0.23223	0.700313	-0.166165	0.0716482	0.904094	0.060598	2.00354	0.253398	0.526879	1.62332	1	0.6041	0.414255	0.566856	0.0772213
P02792	FTL	0.68855	0.294601	-0.389386	0.0677563	0.884618	-0.0623558	0.100726	0.86737	0.0882374	0.16972	0.781752	0.105205	0.485531	0.568671	0.327031	0.761855	0.956094	0.477624	1.79902	0.169521	0.150593
Q9C0B1	FTO	2.15973	0.0313656	-0.691246	3.68884	0.00339623	-1.31552	1.14719	0.155152	-0.454438	0.832936	0.264254	-0.523542	1.99204	0.256612	-0.624276	0.682713	0.948331	0.236808	2.42298	0.137176	0.861085
Q96AE4	FUBP1	2.10803	0.033187	0.996152	3.03995	0.00543262	1.36613	2.48697	0.03072	0.779238	2.22898	0.0408522	0.826148	0.753844	0.42669	0.369973	0.510402	0.958232	-0.216914	1.27492	0.237516	-0.586887
Q16595	FXN	0.302614	0.608353	-0.174859	0.320934	0.530931	-0.234604	0.273826	0.657361	-0.170779	0.389122	0.548918	-0.199125	0.0785983	0.914189	-0.0597446	0.00634468	0.997009	0.00407982	0.0652	0.915972	0.0638245
P51114	FXR1	1.54506	0.0703019	0.443552	1.22846	0.0796899	0.417858	0.469521	0.479464	0.178629	1.19311	0.148874	0.386428	0.0785689	0.913936	-0.0256943	2.40464	0.73725	-0.264923	1.07278	0.279763	-0.239229
O15117	FYB1	0.384492	0.523799	-0.177808	2.73499	0.00748768	-0.567086	1.24488	0.137097	-0.338345	1.32821	0.122586	-0.500817	1.03724	0.332296	-0.389278	0.333195	1	-0.160538	0.791411	0.364087	0.228741
Q9BQS8	FYCO1	0.0343167	0.947786	0.0227005	0.0059064	0.985869	-0.00315056	0.00539931	0.98925	0.00418053	0.620084	0.372494	-0.249625	0.0590742	0.930135	-0.0258511	0.0368992	1	-0.01852	0.0183294	0.977114	0.00733109
P06241	FYN	0.503214	0.416067	-0.283688	1.56686	0.0422383	-0.748249	0.881927	0.242064	-0.456862	0.180904	0.769383	-0.134537	1.33277	0.275289	-0.464561	0.985933	0.930541	-0.173174	1.07105	0.279649	0.291387
Q13283	G3BP1	0.176693	0.754194	-0.0986259	0.167927	0.728753	-0.12525	0.31159	0.622877	0.181237	0.419659	0.522743	0.159198	0.0992089	0.901564	-0.0266243	0.585399	0.958494	0.279863	0.529718	0.487424	0.306487
Q9UN86	G3BP2	0.119011	0.831707	-0.0607857	0.0138752	0.973673	0.00668793	0.769773	0.288892	-0.224565	1.16566	0.154824	-0.368835	0.146317	0.842929	0.0674736	0.704024	0.947981	-0.163779	1.15507	0.257016	-0.231253
P11413	G6PD	0.782142	0.248603	0.156219	1.05278	0.113777	0.222181	1.00588	0.193846	0.244236	0.376607	0.559473	0.17681	0.316636	0.686869	0.0659615	0.325159	1	0.0880165	0.0451391	0.942976	0.0220551
P10253	GAA	0.0868376	0.871298	-0.0517666	0.17734	0.715118	-0.101518	0.207982	0.730493	-0.117341	0.196741	0.750767	0.101962	0.0816098	0.914083	-0.0497517	0.112304	1	-0.0655746	0.0848514	0.895966	-0.015823
Q06546	GABPA	1.59914	0.0655444	-0.544076	1.65961	0.0350568	-0.658525	1.80416	0.0620443	-0.663078	2.30083	0.0377828	-0.585216	0.490083	0.567045	-0.114449	1.14667	0.916134	-0.119002	0.0117638	0.986289	-0.00455284
O14976	GAK	1.30689	0.100941	-0.191907	0.975314	0.133551	-0.13633	2.04147	0.0473283	-0.275788	2.2158	0.0409733	-0.364462	0.288256	0.711327	0.0555767	0.470734	0.969451	-0.0838818	1.07482	0.278719	-0.139458
P51570	GALK1	0.0675726	0.900522	0.0180519	0.298962	0.553724	0.1216	0.371748	0.561294	-0.11057	0.101425	0.862587	-0.0344616	0.351826	0.661561	0.103548	0.478784	0.969409	-0.128622	0.494594	0.514681	-0.23217
Q96C23	GALM	0.78735	0.247535	-0.403528	1.57283	0.0417857	-0.771798	1.62895	0.0779574	-0.656454	0.549082	0.418811	-0.316076	1.4758	0.256547	-0.36827	0.761189	0.955863	-0.252926	0.252403	0.718754	0.115344
Q10472	GALNT1	1.49494	0.0747811	-0.493502	2.28689	0.0132019	-0.696604	1.31571	0.124399	-0.532959	0.483689	0.468678	-0.255452	1.14364	0.310981	-0.203102	0.0471345	1	-0.0394577	0.274773	0.698874	0.163645
Q86SR1	GALNT10	0.754502	0.261317	0.783825	1.25373	0.0759156	1.1026	0.94993	0.214932	0.891564	0.639779	0.358448	0.739784	0.442966	0.596404	0.318771	0.12552	1	0.107739	0.718459	0.393639	-0.211032
Q14697	GANAB	2.30606	0.0280692	0.439342	2.11171	0.0173474	0.397838	2.05239	0.0467826	0.379381	1.82479	0.0620192	0.340852	0.0949523	0.90421	-0.0415047	0.529801	0.960387	-0.0599613	0.0396821	0.950221	-0.0184566
P04406	GAPDH	0.152643	0.785781	0.0614822	1.05252	0.113674	-0.211824	0.32856	0.604376	0.109019	0.289118	0.647256	0.0861446	0.545992	0.519795	-0.273306	0.0636849	1	0.0475368	2.13879	0.144	0.320843
Q14C86	GAPVD1	1.15134	0.129749	-0.214507	0.0921306	0.846123	-0.0393505	0.0812824	0.889518	-0.0396732	0.463624	0.48357	0.0714024	0.321161	0.683842	0.175156	0.289615	1	0.174834	0.000971635	0.998799	-0.000322723
Q9NY12	GAR1	0.917877	0.196233	0.406407	0.632351	0.278013	-0.219606	0.96599	0.207652	0.513846	1.11321	0.16557	0.51695	1.40985	0.262025	-0.626013	0.0801866	1	0.107439	1.01677	0.292937	0.733452
P41250	GARS1	1.40251	0.0872143	0.510776	1.61898	0.0379363	0.569635	1.47798	0.0962442	0.542042	1.0823	0.173785	0.520279	0.424981	0.607078	0.0588585	0.128415	1	0.031266	0.110365	0.862885	-0.0275925
P22102	GART	1.21173	0.116447	-0.503315	0.112115	0.813393	-0.0858589	0.221882	0.712767	-0.147445	0.493278	0.4628	-0.257819	1.99491	0.259667	0.417456	1.73816	0.94529	0.35587	0.246549	0.721978	-0.0615864
Q8NB37	GATD1	0.677181	0.301266	-0.302234	1.16764	0.0892497	-0.444907	0.307534	0.625177	-0.139651	0.628494	0.366893	-0.267867	0.304826	0.697103	-0.142673	0.426219	0.974878	0.162583	0.915847	0.317006	0.305255
A0A0B4J2D5	GATD3B	0.276412	0.632949	0.130325	0.246809	0.619616	-0.124187	0.866031	0.249264	0.355247	0.138767	0.817771	-0.081279	1.32096	0.274794	-0.254512	0.75103	0.948344	0.224923	2.7883	0.1362	0.479435
Q04446	GBE1	1.12948	0.134217	-0.51491	0.664359	0.260275	-0.350815	0.52517	0.439133	-0.302323	1.46319	0.099759	-0.531649	0.256615	0.739081	0.164095	0.604291	0.96367	0.212587	0.0959095	0.880342	0.0484917
Q92538	GBF1	1.38047	0.089785	-0.484668	0.946641	0.142353	-0.355195	0.264742	0.667981	-0.129433	1.49285	0.0957082	-0.482131	0.619879	0.48442	0.129473	1.12839	0.928767	0.355235	0.926447	0.313433	0.225762
P32455	GBP1	1.24456	0.110844	-0.681502	0.671375	0.256841	-0.320856	1.0148	0.190939	-0.671875	1.03933	0.187764	-0.473451	0.660536	0.463553	0.360646	0.0113294	1	0.00962677	0.473929	0.527043	-0.35102
P02774	GC	1.99998	0.0381786	0.945863	0.145542	0.765186	0.0960251	1.71828	0.0692	0.638905	1.45755	0.100673	0.683036	1.37715	0.266899	-0.849838	0.696279	0.956256	-0.306958	1.60856	0.183614	0.54288
P28676	GCA	0.602321	0.346257	0.252079	0.455049	0.401019	-0.143739	0.601353	0.38434	0.25614	0.0158865	0.9788	0.00823593	0.936673	0.355625	-0.395818	0.00481803	0.997675	0.00406075	1.05472	0.282241	0.399878
Q92947	GCDH	0.445648	0.464536	0.399425	0.560639	0.321331	0.426413	1.34412	0.119795	1.09268	0.320616	0.612624	0.225633	0.0260664	0.972953	0.0269874	0.60459	0.964346	0.69325	1.6211	0.180557	0.666263
P48506	GCLC	0.827443	0.22862	0.362989	2.0393	0.0191832	0.568892	0.635855	0.360829	0.33777	1.81024	0.0630132	0.477428	0.383516	0.631993	0.205903	0.0207566	1	-0.0252182	0.509074	0.504773	-0.231121
P48507	GCLM	0.497927	0.419798	0.178711	0.529344	0.343293	0.178047	0.495731	0.459064	0.194691	1.46932	0.0987696	0.391429	0.00114637	0.999462	-0.000663757	0.0247527	1	0.0159809	0.0545244	0.928941	0.0166447
Q92616	GCN1	0.622507	0.33369	-0.286854	0.66629	0.259653	-0.38159	0.271994	0.659892	-0.184098	0.0496055	0.933735	0.0330242	0.12519	0.869512	-0.0947359	0.251092	1	0.102756	0.462597	0.536727	0.197492
P31150	GDI1	2.62499	0.0212667	-0.74227	4.01302	0.00288525	-0.920687	3.84935	0.0175238	-0.671705	2.14259	0.0449939	-0.887697	0.691609	0.449891	-0.178418	0.219716	1	0.0705647	1.39355	0.223401	0.248982
P50395	GDI2	0.17192	0.76029	-0.0705376	0.944458	0.142934	-0.258399	0.245204	0.688167	-0.123786	0.203541	0.742011	-0.0847088	0.739018	0.429743	-0.187862	0.0834449	1	-0.0532486	0.520885	0.49458	0.134613
O43681	GET3	2.30451	0.027863	-0.864632	2.53787	0.00950201	-1.01888	1.30896	0.126151	-0.721806	1.36136	0.11667	-0.592219	0.312671	0.692529	-0.154252	0.178458	1	0.142826	1.01166	0.29212	0.297078
Q7L5D6	GET4	0.129974	0.818255	0.0887562	1.90931	0.0230628	0.545461	0.466361	0.481605	0.204876	0.0218052	0.970463	0.0109175	0.905931	0.364332	0.456704	0.155467	1	0.11612	1.33045	0.239186	-0.340584
Q13630	GFUS	0.0734545	0.891228	0.0395672	0.408545	0.441053	-0.170192	0.415225	0.52344	0.215536	0.167978	0.78479	0.0758713	1.21613	0.292333	-0.209759	0.257976	1	0.175969	0.743423	0.382191	0.385728
O75223	GGCT	0.763508	0.25686	-0.48047	0.433134	0.419893	-0.304845	0.813123	0.269493	-0.566605	0.716121	0.313595	-0.411292	0.472742	0.579738	0.175625	0.0793357	1	-0.0861351	0.387806	0.59152	-0.26176
Q92820	GGH	0.821995	0.231164	0.443037	1.76959	0.0288671	-0.626475	0.260599	0.67174	0.144275	0.116037	0.84217	0.0828621	2.10917	0.236848	-1.06951	0.464524	0.973998	-0.298761	2.67841	0.1432	0.77075
Q9H3K2	GHITM	1.02027	0.163267	-0.510891	1.55433	0.0433205	-0.625858	1.40188	0.108507	-0.643236	1.14198	0.158869	-0.415381	0.553859	0.517698	-0.114967	0.629815	0.954005	-0.132345	0.0670247	0.914538	-0.0173772
Q9NWU2	GID8	1.51669	0.0728159	-0.644037	0.301404	0.551788	-0.202675	0.835049	0.260192	-0.438438	1.30952	0.126461	-0.630593	1.55707	0.242483	0.441362	0.503979	0.964643	0.205599	0.421352	0.561517	-0.235762
Q9NUV9	GIMAP4	0.0333187	0.948823	-0.0170132	0.362395	0.486498	0.26931	0.306398	0.625875	-0.131969	0.216039	0.727459	-0.102245	0.422496	0.610764	0.286323	0.774022	0.958366	-0.114956	0.762086	0.371297	-0.401279
P32189	GK	1.90978	0.0421603	-0.614029	2.18171	0.0153389	-0.826646	2.07659	0.0461176	-0.616421	1.61151	0.0807556	-0.582695	0.418003	0.613232	-0.212617	0.00834996	0.999235	-0.00239182	0.537944	0.485988	0.210225
P06280	GLA	2.96758	0.0192174	-1.21739	0.80873	0.190211	-0.714124	2.54134	0.0302418	-0.975643	1.56419	0.0858182	-0.552828	0.444457	0.596267	0.503265	1.1323	0.922279	0.241745	0.249583	0.718333	-0.261519
P16278	GLB1	1.92556	0.0409393	-0.597124	2.17237	0.0156713	-0.511372	1.69578	0.0713876	-0.39878	2.09589	0.0472542	-0.574808	0.187006	0.805824	0.0857521	0.689056	0.948458	0.198344	0.656811	0.425379	0.112592
Q92896	GLG1	0.315273	0.594651	0.169952	0.902302	0.155677	0.398827	0.287754	0.645293	0.147556	0.0451202	0.939437	0.025779	0.837603	0.389095	0.228875	0.0861499	1	-0.0223953	0.87093	0.336191	-0.251271
Q9H4G4	GLIPR2	0.0841718	0.873731	0.0414654	0.00292428	0.989799	0.00120316	0.296973	0.636686	-0.164412	0.230819	0.712084	0.0623352	0.170943	0.818059	-0.0402622	0.388798	0.982183	-0.205877	0.374347	0.602992	-0.165615
Q92990	GLMN	0.619666	0.335437	-0.263903	0.347429	0.502601	-0.190881	0.72425	0.313388	-0.330243	0.65537	0.348504	-0.274278	0.177501	0.814188	0.0730228	0.154754	1	-0.0663399	0.655029	0.426157	-0.139363
Q04760	GLO1	2.06945	0.0348626	-0.735995	2.77257	0.0070303	-0.935968	1.40236	0.108488	-0.654631	1.78153	0.064951	-0.734078	1.27245	0.278464	-0.199973	0.121723	1	0.0813633	0.516442	0.498456	0.281336
Q9HC38	GLOD4	1.48119	0.075872	-0.495507	1.47492	0.0500464	-0.454895	1.1984	0.146549	-0.486108	1.06878	0.177979	-0.38331	0.0846852	0.912465	0.0406128	0.0105028	1	0.0093998	0.0582563	0.925212	-0.031213
P35754	GLRX	1.01856	0.163639	-0.59178	1.98117	0.0209917	-1.0323	0.235353	0.698251	-0.237977	0.581646	0.396792	-0.49688	1.41276	0.261134	-0.440516	0.43913	0.972965	0.353802	1.31747	0.237532	0.794319
O76003	GLRX3	1.4364	0.0826483	-0.590213	1.91123	0.0230124	-0.620005	1.07669	0.174094	-0.443251	1.03078	0.190338	-0.461965	0.0410697	0.953678	-0.0297928	0.280123	1	0.146961	0.510798	0.502745	0.176754
Q86SX6	GLRX5	2.25277	0.0279388	-0.735519	2.4892	0.01	-0.870427	0.988773	0.199289	-0.411409	1.62259	0.0796707	-0.759512	0.50349	0.554975	-0.134908	0.736693	0.938485	0.32411	1.83586	0.169146	0.459018
Q9NZD2	GLTP	0.103894	0.846151	-0.0351439	0.0942871	0.842351	-0.034993	0.0872606	0.882918	-0.0361914	0.968613	0.208891	-0.318157	0.000947458	0.999385	0.000150871	0.00292997	0.998203	-0.00104752	0.00387929	0.995308	-0.00119839
P00367	GLUD1	0.573743	0.364389	0.276373	0.550055	0.329169	0.310431	0.279784	0.651093	0.146098	0.381776	0.554409	0.212246	0.068023	0.924373	0.0340572	0.668858	0.955953	-0.130276	0.592205	0.453245	-0.164333
P15104	GLUL	0.729889	0.273333	0.359738	0.0659645	0.887068	0.0465008	0.668769	0.341217	0.402073	0.000737351	0.999011	-0.000891685	1.78732	0.252618	-0.313237	0.101307	1	0.0423355	1.63478	0.182591	0.355573
Q49A26	GLYR1	2.1565	0.0315603	0.734773	0.787277	0.199493	0.362892	0.709783	0.321553	0.276357	0.865562	0.250128	0.376099	1.27702	0.278831	-0.371881	1.34541	0.897333	-0.458416	0.186715	0.777714	-0.0865353
P17900	GM2A	1.49025	0.0748249	0.863298	2.74556	0.00727543	0.749747	1.89253	0.0555318	0.677617	2.1115	0.0465821	0.688978	0.13481	0.854828	-0.113551	0.246276	1	-0.185682	0.172543	0.793714	-0.072131
P60983	GMFB	0.00567993	0.987263	-0.00370331	0.0301826	0.949561	-0.015836	0.39442	0.540646	-0.176346	0.00298932	0.997128	0.00138321	0.0211641	0.976821	-0.0121326	0.306281	1	-0.172643	0.667613	0.417642	-0.16051
O60234	GMFG	0.00834237	0.983293	0.00436211	0.206663	0.673096	0.0872669	0.176782	0.768708	0.0613194	0.0217501	0.970252	-0.00883217	0.180817	0.811058	0.0829048	0.123624	1	0.0569572	0.0707247	0.911047	-0.0259476
Q9P107	GMIP	0.463926	0.447693	-0.280433	1.49047	0.0485925	-0.56132	1.37385	0.112757	-0.612128	1.8276	0.0620193	-0.613786	0.335725	0.671527	-0.280888	0.85217	0.9215	-0.331695	0.0664696	0.914808	-0.0508074
Q96IJ6	GMPPA	0.677558	0.30113	-0.300973	0.989077	0.13022	-0.430086	0.330567	0.602203	-0.168307	0.0856707	0.883787	-0.0565516	0.569377	0.509594	-0.129113	0.343942	1	0.132666	0.706455	0.400566	0.261779
P36959	GMPR	0.093126	0.861732	-0.0431034	1.04831	0.11457	-0.218275	0.0114964	0.984437	0.00590668	0.548461	0.418786	0.176674	0.413478	0.616032	-0.175171	0.0579402	1	0.0490101	0.719175	0.393564	0.224181
Q9P2T1	GMPR2	1.62946	0.0633094	0.663618	1.36633	0.0612836	0.581473	1.4861	0.0955164	0.56964	2.47446	0.0323048	0.791101	0.734704	0.431356	-0.0821453	0.191416	1	-0.0939785	0.0211763	0.973168	-0.0118332
P49915	GMPS	0.805232	0.238997	0.424907	1.30123	0.0689559	0.776266	1.07587	0.173946	0.421849	1.17388	0.153018	0.534912	0.769844	0.418225	0.35136	0.00469114	0.997133	-0.00305748	0.577214	0.462103	-0.354417
Q14344	GNA13	0.703923	0.287423	-0.278837	0.670989	0.256996	-0.313765	0.79198	0.277215	-0.361816	0.169494	0.781942	-0.106697	0.140004	0.848458	-0.0349281	0.241818	1	-0.0829788	0.151894	0.817212	-0.0480507
P04899	GNAI2	0.187056	0.739603	-0.0179127	0.0115965	0.976151	0.00214996	0.71997	0.315374	-0.0538841	0.438099	0.505629	-0.0748989	0.106999	0.891296	0.0200626	0.344939	1	-0.0359715	0.356465	0.620543	-0.0560341
P08754	GNAI3	2.13044	0.0321028	-0.612141	0.425423	0.425982	-0.21444	0.689455	0.330836	-0.415532	1.58963	0.0830292	-0.465799	0.736951	0.430722	0.397701	0.22756	1	0.196608	0.511609	0.502426	-0.201092
P50148	GNAQ	1.48348	0.0757194	-0.280243	1.55089	0.0436437	-0.29484	1.4291	0.104005	-0.292584	0.834047	0.263871	-0.317171	0.109355	0.88794	-0.0145973	0.125544	1	-0.0123417	0.0143839	0.983087	0.00225563
P63092	GNAS	3.44079	0.0140909	-0.905121	2.24626	0.0142439	-0.734339	2.73745	0.0247887	-0.722572	1.69239	0.0727005	-0.523437	0.59092	0.497166	0.170782	1.47972	0.907044	0.18255	0.0410325	0.949417	0.0117676
P19086	GNAZ	0.061331	0.90947	-0.021664	0.734091	0.223861	-0.486012	1.17234	0.150386	-0.501734	0.79431	0.282332	0.193961	0.713365	0.441125	-0.464348	1.24988	0.875691	-0.48007	0.033337	0.95846	-0.0157219
P62873	GNB1	3.72063	0.0143333	-0.569546	2.87082	0.00630588	-0.604895	2.98991	0.019301	-0.550627	2.20846	0.0411541	-0.476816	0.132989	0.857296	-0.0353493	0.091052	1	0.018919	0.530577	0.4869	0.0542683
P62879	GNB2	1.54085	0.0706564	-0.693737	1.981	0.0209667	-0.600787	1.97866	0.0505185	-0.675858	0.774854	0.289628	-0.373182	0.161005	0.826219	0.0929497	0.0334552	1	0.0178787	0.274564	0.699091	-0.075071
Q9HAV0	GNB4	0.389613	0.519486	0.210122	0.820002	0.18561	0.322027	0.154588	0.79494	-0.0985695	0.0115943	0.986483	-0.00779953	0.717932	0.441102	0.111905	0.849073	0.921884	-0.308692	1.38503	0.225242	-0.420597
P50151	GNG10	0.691398	0.293367	0.813576	1.1122	0.100129	1.07401	0.896293	0.23682	0.696294	0.773489	0.289226	0.603847	0.43174	0.602266	0.260436	0.118168	1	-0.117281	0.491882	0.515845	-0.377717
P61952	GNG11	0.277597	0.632276	0.199928	0.0707859	0.879886	0.038982	0.190594	0.752089	-0.127241	0.0188197	0.9752	0.0111336	0.556381	0.517266	-0.160946	2.09246	0.842839	-0.327169	0.597376	0.449986	-0.166223
P63218	GNG5	2.67305	0.0220124	-0.648526	3.42163	0.00417391	-0.957063	2.5702	0.0301647	-0.845462	2.00861	0.052401	-0.451058	0.984443	0.342356	-0.308537	0.401585	0.980388	-0.196936	0.201109	0.767557	0.111601
P36915	GNL1	1.64549	0.0619474	1.01976	1.52757	0.0455094	0.894277	1.88112	0.056598	1.19083	2.16302	0.0442633	1.11292	0.276991	0.719671	-0.125479	0.334061	1	0.171071	0.467103	0.532162	0.29655
P46926	GNPDA1	2.27995	0.0281579	0.569212	1.34703	0.0633098	0.445999	2.54732	0.03056	0.452371	3.17127	0.02375	0.628254	0.167156	0.821871	-0.123213	0.256393	1	-0.116841	0.0156581	0.980989	0.00637207
P15586	GNS	0.0455187	0.932051	0.0255619	0.281977	0.573998	-0.182101	0.0705987	0.902721	-0.0334564	0.166295	0.787045	0.0672363	0.299091	0.701877	-0.207663	0.182724	1	-0.0590183	0.358997	0.616983	0.148645
Q08379	GOLGA2	0.0757267	0.88672	-0.0512922	0.834825	0.179922	0.391173	0.283947	0.648332	0.185871	0.545377	0.421413	0.256463	1.4271	0.257562	0.442465	0.493337	0.970165	0.237164	0.379806	0.599732	-0.205302
Q14789	GOLGB1	0.119653	0.83121	-0.0705967	0.186122	0.701942	-0.0945683	0.125028	0.836263	-0.0652683	0.350821	0.581226	-0.181593	0.0624514	0.928325	-0.0239716	0.0121912	1	0.00532837	0.166199	0.799661	0.0292999
O00461	GOLIM4	1.07946	0.146085	0.558211	0.862516	0.168692	-0.365678	0.381798	0.551377	-0.257331	1.28966	0.130417	-0.565588	2.08532	0.240514	-0.923889	0.908639	0.941406	-0.815542	0.117749	0.855706	0.108347
Q8NBJ4	GOLM1	1.64095	0.0621485	1.23557	0.305042	0.547136	0.241105	0.726596	0.312373	0.469112	0.0907508	0.878014	0.0828438	1.69311	0.252941	-0.99447	0.822637	0.93303	-0.766462	0.240664	0.725364	0.228008
Q9H4A6	GOLPH3	1.10393	0.139092	0.370176	1.01514	0.123414	0.326579	0.514229	0.447216	-0.26815	0.312711	0.62099	-0.275907	0.0724083	0.919571	-0.043597	1.68049	0.961565	-0.638326	1.11772	0.2671	-0.594729
Q9BXV9	GON7	0.196631	0.727706	0.123482	0.128576	0.788623	0.103577	0.035771	0.949882	-0.0294937	0.135055	0.820584	-0.0929161	0.0268518	0.972065	-0.0199043	0.836061	0.915752	-0.152975	0.203196	0.766708	-0.133071
Q9H8Y8	GORASP2	2.09293	0.0340246	-0.554891	1.66338	0.0349606	-0.573689	1.19849	0.146675	-0.478559	2.64212	0.0292364	-0.701346	0.062515	0.928529	-0.0187973	0.155516	1	0.0763325	0.120798	0.852559	0.0951298
P17174	GOT1	1.35963	0.0927643	-0.506203	2.62013	0.00864317	-0.93981	1.39614	0.109718	-0.616202	1.61412	0.0803669	-0.727069	2.26326	0.268842	-0.433607	0.275657	1	-0.109999	0.682092	0.411707	0.323608
P00505	GOT2	0.130871	0.816712	-0.0472176	0.844937	0.175596	-0.218224	0.0799941	0.89071	0.031974	0.529024	0.433645	-0.138476	0.479397	0.573175	-0.171006	0.200348	1	0.0791916	1.30576	0.23784	0.250198
P07359	GP1BA	1.1186	0.136475	-0.440432	2.56078	0.00928953	-0.759587	1.18855	0.147179	-0.449514	1.89044	0.0581558	-0.575867	1.34378	0.276692	-0.319156	0.0363197	1	-0.00908279	1.13907	0.260697	0.310073
P13224	GP1BB	0.742872	0.266771	0.179226	0.691283	0.246229	0.162448	1.45571	0.0995267	0.287492	0.259967	0.680547	0.0977264	0.044774	0.951128	-0.0167786	0.640538	0.956121	0.108265	0.356091	0.620183	0.125044
P40197	GP5	0.944012	0.187077	-0.395092	2.35636	0.0121895	-0.940991	1.86234	0.05725	-0.553832	1.36838	0.115494	-0.417096	1.34138	0.278536	-0.545899	0.323381	1	-0.15874	1.42463	0.218163	0.387159
Q9HCN6	GP6	0.909753	0.198749	-0.329724	2.30904	0.01294	-0.656213	1.61592	0.0798135	-0.465959	2.1558	0.0442954	-0.699448	0.653197	0.46412	-0.32649	1.41128	0.940562	-0.136235	0.395282	0.58238	0.190255
P14770	GP9	0.118695	0.831799	0.0797993	0.0750617	0.873172	-0.0489513	0.00827102	0.986827	0.00607071	0.0535706	0.930339	0.0427292	0.328416	0.678145	-0.128751	0.239746	1	-0.0737286	0.11882	0.855013	0.055022
Q53EU6	GPAT3	0.0473761	0.93071	-0.0319992	0.565088	0.318625	0.318406	0.299248	0.634333	0.327262	0.746799	0.299447	0.814538	1.0438	0.333019	0.350406	0.319268	1	0.359261	0.00848058	0.991464	0.00885506
Q9NPB8	GPCPD1	0.556804	0.3775	0.276398	0.996153	0.128532	0.389142	1.19099	0.146612	0.353783	1.53639	0.0890674	0.51855	0.236873	0.760544	0.112745	0.187529	1	0.0773853	0.065688	0.915419	-0.0353596
P43304	GPD2	0.539841	0.389143	0.133081	0.252883	0.6111	0.0817413	0.412467	0.525368	0.125924	0.171889	0.780518	0.0921555	0.1506	0.836695	-0.0513401	0.0277442	1	-0.00715714	0.121818	0.85246	0.044183
Q9NQX3	GPHN	1.03963	0.157242	0.284734	0.97918	0.132854	0.27137	0.713162	0.319412	0.262421	1.38235	0.112421	0.381507	0.0223596	0.976902	-0.013364	0.0301889	1	-0.0223125	0.0297351	0.962387	-0.00894852
P06744	GPI	1.50709	0.0735441	0.665729	1.72074	0.0314185	0.651878	1.78946	0.0627433	0.596571	1.26787	0.135015	0.50469	0.0266799	0.971894	-0.0138512	0.128451	1	-0.0691582	0.136316	0.833032	-0.055307
P80108	GPLD1	1.8365	0.0464028	-0.976497	2.40324	0.0114346	-1.53278	1.25848	0.135171	-0.966834	1.20673	0.145688	-0.806532	1.07293	0.324447	-0.556287	0.0089667	0.999546	0.00966225	1.52394	0.197166	0.565949
Q13098	GPS1	0.305051	0.607285	0.21587	1.5055	0.0472156	0.788519	0.859441	0.250729	0.525593	0.239347	0.70292	0.157616	0.928148	0.355856	0.572649	0.335996	1	0.309723	0.952783	0.306449	-0.262926
Q9Y4H4	GPSM3	2.34998	0.0276391	-0.809267	2.37345	0.0118902	-0.619334	2.23544	0.0398621	-0.717804	2.2707	0.0391449	-0.606321	0.658834	0.464178	0.189934	0.530633	0.962855	0.0914631	0.28638	0.68795	-0.0984707
P07203	GPX1	0.251999	0.660235	-0.370282	0.0742476	0.87348	-0.12882	0.0692518	0.904489	-0.134881	0.0228755	0.968409	-0.0452091	0.404083	0.621601	0.241462	0.178041	1	0.235401	0.00509761	0.993848	-0.00606079
P22352	GPX3	0.850781	0.220982	-0.5791	2.67098	0.00813986	-1.43073	1.58715	0.0831007	-0.640263	1.51621	0.0917459	-0.615956	1.25101	0.28035	-0.85163	0.0764479	1	-0.0611622	1.79358	0.167717	0.790467
P36969	GPX4	0.232195	0.683434	0.108717	0.253357	0.610711	0.158652	0.367375	0.56479	0.216831	1.25912	0.136582	0.445281	0.0786554	0.914398	0.0499352	0.147927	1	0.108113	0.175852	0.78798	0.0581783
O75791	GRAP2	0.102885	0.847229	-0.0530758	0.240698	0.626699	-0.11461	0.658757	0.346777	0.274786	0.228723	0.714528	-0.108862	0.0945647	0.904932	-0.0615341	1.86344	0.899592	0.327862	0.861806	0.337937	0.389396
P62993	GRB2	0.211468	0.707974	0.0792469	0.014776	0.972598	-0.00491028	0.738942	0.305658	0.149195	0.219642	0.724397	0.068219	0.249248	0.748372	-0.0841572	0.261203	1	0.0699478	0.56456	0.469752	0.154105
Q9UBQ7	GRHPR	1.13843	0.132056	0.305038	1.12683	0.0973388	0.262531	0.912954	0.229029	0.232678	1.43745	0.102701	0.366926	0.113265	0.883483	-0.0425076	0.150974	1	-0.0723598	0.0713386	0.910625	-0.0298523
Q4V328	GRIPAP1	0.17447	0.756819	-0.0955273	0.44848	0.406746	0.204861	0.610495	0.378453	-0.224989	0.155696	0.79977	0.0708393	0.711914	0.441941	0.300388	0.244105	1	-0.129462	1.43413	0.217626	-0.42985
P25098	GRK2	1.70001	0.0564847	0.875142	3.07986	0.00514925	1.13894	1.87055	0.0570693	0.695723	1.59345	0.0827	0.556968	0.439828	0.597939	0.263798	0.235287	1	-0.179419	2.01731	0.146	-0.443216
P43250	GRK6	0.278744	0.631363	0.209604	1.60023	0.0396868	0.656701	1.22102	0.141043	0.524744	0.0281538	0.961544	-0.0250595	1.45328	0.257932	0.447098	0.905916	0.942965	0.31514	0.701797	0.40395	-0.131958
P28799	GRN	2.74817	0.0221333	0.637226	1.85998	0.0242744	0.550484	0.732729	0.309245	0.217131	1.20884	0.145875	0.398232	0.377886	0.635059	-0.0867424	1.5832	0.945573	-0.420095	0.837532	0.345263	-0.333353
Q9HAV7	GRPEL1	0.0260771	0.959562	0.0260046	0.215083	0.662948	-0.266715	0.0583435	0.917959	-0.0556143	0.0461223	0.937593	0.0373775	0.282945	0.717119	-0.29272	0.152735	1	-0.0816189	0.271662	0.700723	0.211101
P57764	GSDMD	1.85956	0.0452605	0.914918	3.09855	0.00512308	1.30747	2.2197	0.0403758	0.949205	1.63355	0.0784862	0.769684	0.765204	0.418493	0.392552	0.0710782	1	0.0342869	0.942115	0.309084	-0.358265
P49841	GSK3B	0.264245	0.644948	-0.198592	0.388818	0.459362	-0.279873	0.262787	0.670323	-0.217877	0.711638	0.315384	-0.44243	0.101991	0.897822	-0.0812813	0.0193341	1	-0.0192852	0.15073	0.817738	0.0619961
P15170	GSPT1	0.984256	0.173457	0.427196	0.946624	0.142265	0.49517	1.46582	0.0982931	0.646867	1.83791	0.061229	0.595933	0.208976	0.783263	0.0679741	1.35794	0.919479	0.219671	0.682013	0.411446	0.151697
Q8IYD1	GSPT2	1.21598	0.115584	-0.739573	2.24384	0.0142276	-1.03579	0.283868	0.64815	-0.194341	0.68661	0.329656	-0.489668	0.578191	0.504525	-0.29622	0.726878	0.940218	0.545232	2.3919	0.130207	0.841452
P00390	GSR	1.00949	0.165776	0.412387	1.69916	0.0328674	0.617385	0.60038	0.384843	0.355678	2.57657	0.0308571	0.83713	0.375255	0.636392	0.204998	0.0646725	1	-0.0567089	0.989787	0.296807	-0.261707
P48637	GSS	2.42161	0.026159	-1.06321	3.21087	0.00514798	-1.14984	1.89289	0.0556536	-0.919027	1.93196	0.0555714	-0.998903	0.188558	0.805112	-0.086628	0.188085	1	0.144181	0.52958	0.487263	0.230809
Q9Y2Q3	GSTK1	0.172815	0.759375	0.0616009	0.356685	0.491537	0.130442	0.333744	0.599362	0.138992	0.27441	0.663906	0.0972107	0.142777	0.845995	0.0688412	0.139297	1	0.0773911	0.0124773	0.985723	0.00854988
P09488	GSTM1	0.0109814	0.980546	0.0112328	0.123777	0.795747	0.144656	0.198794	0.742731	0.195293	0.00521383	0.99443	0.00614204	0.181806	0.810851	0.133424	0.732296	0.936853	0.18406	0.0642616	0.916446	0.0506363
P28161	GSTM2	0.426662	0.484443	-0.266255	1.14052	0.0944289	-0.508839	0.361957	0.569641	-0.23751	0.749439	0.298659	-0.401244	0.569191	0.509717	-0.242584	0.0320157	1	0.0287449	0.61574	0.441707	0.271329
P21266	GSTM3	0.299072	0.610847	-0.204284	0.118254	0.803841	-0.0946716	0.41197	0.525522	0.293705	0.167411	0.785686	-0.13408	0.295346	0.703316	0.109613	1.20353	0.901566	0.497989	0.645163	0.42882	0.388376
P78417	GSTO1	2.44254	0.0257436	-0.827567	2.66739	0.00810162	-0.948864	1.75581	0.0655571	-0.855238	1.95634	0.055293	-0.819643	0.387205	0.632089	-0.121297	0.0493399	1	-0.0276718	0.145819	0.821656	0.0936256
O00178	GTPBP1	3.02939	0.0191429	-0.662352	1.04231	0.116538	-0.499115	1.10306	0.167408	-0.298187	0.825055	0.267673	-0.34019	0.323909	0.682301	0.163237	1.84369	0.93464	0.364165	0.422459	0.561377	0.200928
Q9BX10	GTPBP2	0.0962489	0.857686	-0.0411098	0.100187	0.833638	-0.0459042	0.326481	0.60629	0.116638	0.505031	0.453579	-0.337176	0.00731102	0.994169	-0.00479431	0.555054	0.963764	0.157748	0.557911	0.474773	0.162542
Q02108	GUCY1A1	2.16847	0.0306233	-0.560757	1.49417	0.0483289	-0.488605	2.84427	0.021875	-0.53969	3.0655	0.0245946	-0.82821	0.219933	0.774719	0.0721512	0.050832	1	0.0210667	0.113863	0.860255	-0.0510845
Q02153	GUCY1B1	1.69386	0.0573823	-0.912799	1.9859	0.0207943	-1.28183	0.991677	0.198335	-0.591644	2.05913	0.0489574	-0.671362	0.383116	0.632119	-0.369035	0.299038	1	0.321155	1.23972	0.244615	0.690191
Q16774	GUK1	0.376714	0.531368	-0.182373	0.296019	0.557565	-0.163824	0.686344	0.332287	-0.364723	0.183126	0.767051	-0.0959564	0.0285048	0.969622	0.0185497	0.20319	1	-0.18235	0.389361	0.588992	-0.2009
P08236	GUSB	0.219547	0.698944	-0.262893	0.537892	0.336987	-0.591993	0.173116	0.772987	-0.200595	0.190929	0.758634	-0.159006	1.003	0.337564	-0.3291	0.0953679	1	0.0622978	0.990235	0.297117	0.391398
P46976	GYG1	0.204841	0.71789	0.137482	0.011099	0.976498	-0.00643387	0.147664	0.804092	-0.0553761	0.973967	0.206923	-0.243525	0.13636	0.852189	-0.143916	0.471472	0.9729	-0.192859	0.0728358	0.909599	-0.0489422
P02724	GYPA	2.96664	0.0190108	-1.73955	1.95681	0.0215291	-1.13572	1.83745	0.0584545	-1.40998	2.79352	0.0273821	-1.66013	1.33812	0.280065	0.60383	0.438871	0.970769	0.329566	0.420706	0.561125	-0.274264
P04921	GYPC	2.91874	0.0207083	-1.84199	1.66087	0.0349953	-0.811743	2.15925	0.0427795	-1.28522	2.21939	0.0411892	-0.966821	2.13063	0.245836	1.03025	0.718117	0.938026	0.556773	0.804664	0.359381	-0.473477
P13807	GYS1	0.795509	0.243348	-0.264915	3.80974	0.00336364	-0.746503	1.5055	0.0932742	-0.454957	1.47301	0.0987917	-0.457889	1.0945	0.319667	-0.481589	0.30395	1	-0.190042	0.817727	0.351057	0.291547
P12544	GZMA	0.907894	0.199021	-0.35587	2.04762	0.0189726	-0.878332	1.02622	0.18768	-0.448707	0.903818	0.233002	-0.328452	0.814575	0.396437	-0.522462	0.101996	1	-0.0928371	1.64803	0.1805	0.429625
P07305	H1-0	2.37451	0.0264615	1.30399	2.01749	0.0197956	1.41158	1.48451	0.0958845	1.04277	1.58072	0.0837164	0.956203	0.085963	0.911655	0.10759	0.379623	0.993548	-0.261215	0.269867	0.702161	-0.368806
Q92522	H1-10	0.293502	0.61734	-0.263474	0.171715	0.723422	-0.198054	0.575432	0.401229	-0.449393	0.136945	0.819462	-0.114591	0.225257	0.770704	0.0654205	0.290536	1	-0.185919	0.292359	0.681173	-0.251339
P16403	H1-2	0.656461	0.311779	0.270726	0.0636446	0.890383	0.035038	0.239339	0.694576	0.141388	0.785547	0.286494	0.406025	0.624168	0.480884	-0.235688	0.455354	0.976708	-0.129337	0.242744	0.723383	0.10635
P16402	H1-3	0.930891	0.191186	-0.332024	2.09347	0.0178021	-0.425517	1.1563	0.153452	-0.332735	0.461709	0.484899	-0.150903	0.238072	0.758714	-0.0934933	0.0023485	0.998318	-0.000711441	0.261114	0.71281	0.0927818
P10412	H1-4	0.172799	0.7591	0.223943	0.0820166	0.862086	-0.101472	0.31973	0.612439	-0.394763	0.177872	0.774735	0.216204	0.500019	0.557358	-0.325416	1.47036	0.913333	-0.618707	0.440486	0.547617	-0.293291
P16401	H1-5	1.71764	0.0547352	0.895813	1.19231	0.0856361	0.636635	1.15886	0.153053	0.660509	1.10054	0.168979	0.577489	1.21432	0.291305	-0.259178	0.690247	0.949957	-0.235304	0.0595146	0.923873	0.0238739
P16104	H2AX	0.849466	0.22124	0.423373	0.428824	0.423407	0.305987	0.0358816	0.949963	-0.0258862	0.894471	0.237148	0.511296	0.315363	0.687735	-0.117386	1.02198	0.929994	-0.449259	0.715677	0.393846	-0.331873
P0C0S5	H2AZ1	0.0595127	0.91198	-0.0429085	0.35796	0.490692	-0.18354	0.0694598	0.904402	0.0572819	0.174703	0.77736	0.109315	0.436759	0.59849	-0.140632	0.235518	1	0.10019	0.552125	0.478232	0.240822
O60814	H2BC12	2.14355	0.032127	0.786378	1.91877	0.022771	0.789519	1.28065	0.130946	0.61763	1.05409	0.182811	0.45443	0.00515094	0.996561	0.00314026	0.578294	0.956313	-0.168749	0.288962	0.683821	-0.171889
Q6DN03	H2BC20P	0.180771	0.747944	-0.363005	0.443646	0.410122	-0.908632	0.37959	0.553382	-0.706098	0.0320729	0.957214	0.071349	0.60939	0.489098	-0.545626	0.54278	0.961355	-0.343092	0.410142	0.570309	0.202534
Q5TEC6	H3-2	0.368729	0.537684	0.248244	0.59227	0.300447	-0.318924	0.332628	0.599845	0.243761	1.14492	0.158647	-0.578352	0.673609	0.45909	-0.567169	0.00380406	0.997657	-0.0044838	0.83121	0.345921	0.562685
P84243	H3-3A	0.0244347	0.961558	-0.0225521	0.943208	0.143142	-0.682722	0.066645	0.906864	-0.0545635	1.11035	0.16604	-0.5637	0.596462	0.496054	-0.66017	0.0320821	1	-0.0320114	0.94996	0.306293	0.628158
P62805	H4C1	1.74816	0.0519167	-0.709156	2.23532	0.0143363	-1.16458	1.39395	0.110075	-0.634755	2.92089	0.0264255	-1.06522	0.68532	0.45314	-0.455424	0.112871	1	0.0744019	1.4133	0.222238	0.529826
Q14520	HABP2	1.69893	0.0565329	0.836388	0.00433336	0.988416	0.00612526	0.271921	0.659753	0.208394	1.12891	0.161617	0.526242	1.08586	0.31847	-0.830263	0.995694	0.939442	-0.627994	0.256567	0.716365	0.202269
Q9P035	HACD3	0.277428	0.63178	0.147787	1.56788	0.0421625	-0.463159	0.479672	0.471672	0.223045	0.422174	0.520719	0.188134	1.4124	0.260409	-0.610946	0.145003	1	0.0752583	2.45089	0.140978	0.686204
Q16836	HADH	1.80535	0.0484354	-0.651216	2.39116	0.0115147	-1.03889	1.88528	0.0563829	-0.814385	0.588683	0.391723	-0.341509	0.916106	0.360039	-0.387675	0.438576	0.970613	-0.163169	0.57673	0.461605	0.224505
P40939	HADHA	0.585018	0.356877	0.279546	0.697368	0.242801	0.343482	0.460414	0.486051	0.262876	0.419672	0.522995	0.245396	0.155347	0.83109	0.0639366	0.0318556	1	-0.0166698	0.366818	0.611038	-0.0806065
P55084	HADHB	0.76613	0.255777	0.194277	0.0503844	0.912231	0.028471	1.24717	0.137289	0.284039	1.79116	0.0645157	0.369901	0.380193	0.633453	-0.165806	0.197434	1	0.0897617	0.808623	0.358348	0.255568
Q16775	HAGH	0.808685	0.237223	-0.302891	0.37879	0.469526	-0.148116	0.404573	0.531004	-0.205489	0.24179	0.699311	-0.0940731	0.636989	0.474683	0.154776	0.111599	1	0.0974026	0.0837929	0.896697	-0.057373
P02042	HBD	1.1701	0.124652	-0.58455	3.32196	0.00470968	-0.785958	1.07708	0.173974	-0.410617	0.614622	0.376364	-0.335616	0.342801	0.666162	-0.201409	0.196977	1	0.173933	1.35647	0.234451	0.375342
P02100	HBE1	0.213327	0.706547	-0.2493	0.107173	0.821864	-0.121527	0.653159	0.35012	-0.54192	0.189339	0.759961	-0.234399	0.302624	0.700014	0.127773	0.186446	1	-0.29262	0.275905	0.697936	-0.420392
P69891	HBG1	2.01736	0.0372892	-1.31377	2.79396	0.00691192	-1.64592	1.73941	0.0669406	-1.07731	0.981658	0.204649	-0.846312	0.423717	0.609119	-0.332152	0.51478	0.961738	0.236458	1.06345	0.28082	0.56861
P69892	HBG2	2.08971	0.0342298	-1.79219	2.77711	0.00701523	-2.01773	1.75025	0.0659519	-1.49751	1.47081	0.0989378	-1.45919	0.149141	0.83716	-0.225545	0.453757	0.97394	0.29468	0.506026	0.507179	0.520225
Q6B0K9	HBM	1.38187	0.0897952	-0.933206	1.59033	0.0404405	-1.16546	0.293985	0.639775	-0.292101	0.74705	0.29988	-0.498881	0.523097	0.539298	-0.232254	0.726025	0.936053	0.641105	1.51082	0.198634	0.873359
P09105	HBQ1	1.62552	0.0635702	-0.590235	1.68547	0.0337646	-0.527392	0.54212	0.425904	-0.253162	0.0844436	0.885812	-0.0651058	0.140456	0.848287	0.0628429	0.515168	0.962004	0.337073	0.59218	0.452921	0.27423
Q9Y450	HBS1L	0.531977	0.394576	-0.361485	0.652795	0.266259	-0.684221	0.122454	0.840994	-0.10508	0.337558	0.59591	-0.257403	0.454283	0.588748	-0.322735	0.61364	0.961512	0.256405	0.791089	0.364136	0.579141
P02008	HBZ	0.682793	0.297685	-0.721383	1.06592	0.110753	-1.12058	0.436839	0.507073	-0.609842	0.172186	0.780096	-0.268378	0.412789	0.616451	-0.399202	0.0936677	1	0.111542	0.496575	0.513598	0.510743
P51610	HCFC1	0.415913	0.496251	0.296849	0.0547194	0.905423	-0.0634647	0.016039	0.978545	-0.0150749	0.0357062	0.952679	-0.0332996	0.527015	0.53632	-0.360314	0.524138	0.96018	-0.311924	0.0457126	0.941724	0.0483898
P14317	HCLS1	0.957294	0.182524	0.252929	0.669428	0.257822	0.201922	0.236546	0.69681	0.0856407	0.997136	0.200381	0.266696	0.240621	0.756038	-0.0510067	0.753613	0.95475	-0.167288	0.308286	0.667292	-0.116281
P56524	HDAC4	1.77375	0.0506425	0.440688	0.597819	0.297893	0.248175	1.85416	0.0577209	0.434988	3.30661	0.020898	0.621928	0.601823	0.492743	-0.192513	0.0147955	1	-0.00569973	0.497693	0.513035	0.186813
Q9UBN7	HDAC6	1.76809	0.0511082	-0.889658	0.746921	0.218016	-0.547192	0.465326	0.481627	-0.27766	0.748012	0.299565	-0.314466	1.00428	0.336994	0.342466	1.48661	0.908721	0.611998	0.615832	0.442034	0.269532
Q7Z4H3	HDDC2	2.50754	0.0241296	-0.876964	2.49456	0.00992395	-0.972779	2.64457	0.0267848	-0.9687	3.37204	0.0235789	-1.41037	0.301935	0.700022	-0.0958149	0.211076	1	-0.0917358	0.00780122	0.991903	0.00407906
Q8N4P3	HDDC3	0.323326	0.58461	0.199735	0.471532	0.389044	-0.335587	0.143999	0.808899	0.135387	0.485046	0.467464	0.348654	1.11343	0.319797	-0.535322	0.0729194	1	-0.0643482	1.04226	0.286316	0.470974
P51858	HDGF	1.14906	0.130402	0.346932	1.55616	0.0431825	0.439581	0.814177	0.269168	0.223587	0.94604	0.216748	0.227583	0.248147	0.750123	0.0926487	0.323103	1	-0.123344	0.671738	0.415425	-0.215993
Q7Z4V5	HDGFL2	1.68425	0.0583005	0.983049	2.47475	0.0101832	1.22696	1.02195	0.188242	0.599877	1.28631	0.131096	0.71288	0.330138	0.677193	0.243909	0.54567	0.958004	-0.383172	3.71829	0.13	-0.627081
Q9H0R4	HDHD2	0.16584	0.769491	0.155953	0.53984	0.335927	-0.417049	0.0830865	0.887054	0.0918846	0.0292995	0.96043	-0.0310204	1.70881	0.252494	-0.573002	0.0916054	1	-0.0640686	0.669485	0.416461	0.508934
Q00341	HDLBP	0.208954	0.710882	0.121902	0.114023	0.810949	-0.0742653	0.411626	0.52575	0.298001	0.542827	0.423611	0.44026	0.696379	0.448914	-0.196167	0.270588	1	0.176099	0.717461	0.393445	0.372266
Q9NRV9	HEBP1	0.0621369	0.908441	0.0299011	0.0532132	0.907298	-0.0196865	0.139113	0.816298	0.0836563	2.05892	0.0489231	0.370923	0.129175	0.862222	-0.0495876	0.0922495	1	0.0537552	0.254581	0.717476	0.103343
Q9Y5Z4	HEBP2	2.86159	0.0193214	-1.03745	3.78507	0.00333333	-1.17457	2.86937	0.0206984	-1.02152	2.70292	0.0284966	-1.24304	0.573215	0.50655	-0.137121	0.0546134	1	0.0159302	0.832055	0.346006	0.153051
Q5T447	HECTD3	0.548969	0.382857	-0.236317	2.58704	0.00884388	-0.609498	0.794499	0.276881	-0.284873	1.33629	0.121889	-0.469514	0.864634	0.376669	-0.373181	0.141536	1	-0.0485561	0.840292	0.343846	0.324625
Q9Y4D8	HECTD4	0.951261	0.184511	-0.435436	0.123787	0.796013	0.0773586	0.0381093	0.949247	0.0276049	0.382044	0.554824	-0.177478	0.965411	0.349274	0.512795	1.33267	0.897427	0.463041	0.0951666	0.880683	-0.0497538
Q9ULI3	HEG1	1.39316	0.0882778	-0.731402	3.0156	0.00535154	-1.4239	3.51757	0.0218378	-1.06107	3.19859	0.024	-1.21037	0.903287	0.364196	-0.692499	0.342682	1	-0.329667	0.506269	0.507212	0.362832
Q5GLZ8	HERC4	0.111785	0.837894	-0.111932	0.95704	0.139027	-0.596354	0.0169235	0.977808	-0.0191622	0.380425	0.555376	-0.284021	0.767882	0.418039	-0.484423	0.0783854	1	0.0927696	1.05029	0.282902	0.577192
P06865	HEXA	0.0623317	0.908377	-0.036964	0.185861	0.702273	-0.0822826	0.395913	0.539689	-0.16274	0.0495999	0.933418	-0.023703	0.110852	0.8867	-0.0453186	0.235922	1	-0.125776	0.320737	0.651521	-0.0804569
P07686	HEXB	0.0784159	0.88231	-0.0407452	0.171404	0.723734	-0.0839886	0.215784	0.721173	-0.108479	0.132148	0.82425	-0.0465141	0.0822489	0.913252	-0.0432434	0.114506	1	-0.0677334	0.0672049	0.914933	-0.02449
O94992	HEXIM1	0.0863659	0.871907	0.0574724	1.79703	0.0274487	0.615643	1.8478	0.0579385	0.582038	1.12769	0.161947	0.806396	1.84251	0.262807	0.55817	1.29237	0.871548	0.524566	0.111513	0.863358	-0.0336044
Q04756	HGFAC	0.273122	0.63521	0.113711	1.05343	0.113695	-0.34337	0.0754561	0.894384	0.0421341	0.104958	0.857829	0.0656052	1.4766	0.257319	-0.457081	0.162003	1	-0.0715771	0.84605	0.344653	0.385504
Q9BTY7	HGH1	2.91778	0.0205773	-1.2506	2.71338	0.00771913	-1.16855	3.18919	0.0189714	-1.23487	2.52355	0.0315282	-1.11666	0.124116	0.870562	0.0820496	0.0314245	1	0.0157345	0.14153	0.826774	-0.0663151
O14964	HGS	0.886966	0.207308	0.335382	1.32155	0.0666293	0.512502	1.7527	0.0655628	0.444424	1.61057	0.0808084	0.454913	0.446946	0.594094	0.177121	0.19816	1	0.109043	0.104006	0.867618	-0.0680779
P31937	HIBADH	0.602955	0.346087	-0.342714	1.2833	0.0714982	-0.887556	0.367473	0.564921	-0.234835	0.0747635	0.900607	0.0520282	0.865145	0.376391	-0.544842	0.188119	1	0.107879	1.4608	0.215433	0.652721
Q6NVY1	HIBCH	0.129891	0.818121	-0.143711	0.0239542	0.959273	0.0301979	0.109814	0.856056	-0.102279	0.38072	0.555467	-0.295848	0.384914	0.632073	0.173909	0.0730221	1	0.0414322	0.166462	0.799873	-0.132476
A8MVS5	HIDE1	1.55183	0.0693281	0.824952	2.36715	0.0119454	1.18038	1.67197	0.0733778	0.899819	1.71362	0.0712241	0.881679	0.619135	0.484563	0.355431	0.108495	1	0.0748669	0.420033	0.560675	-0.280564
P49773	HINT1	1.56969	0.0680907	0.650672	1.82948	0.0254841	0.579741	1.74999	0.0659074	0.66559	3.69125	0.0189565	0.815922	0.126039	0.867995	-0.0709309	0.0148047	1	0.0149185	0.186983	0.778072	0.0858494
Q9BX68	HINT2	0.268615	0.639688	0.147424	0.495841	0.369927	0.180191	0.845372	0.256114	0.455066	0.430637	0.51306	-0.219991	0.086579	0.912251	0.0327667	0.56512	0.962063	0.307642	0.485236	0.5197	0.274875
O00291	HIP1	1.81354	0.048	0.958178	2.96558	0.00558466	1.44596	2.5089	0.0305285	0.798628	1.90317	0.0570383	0.632218	0.773843	0.415693	0.487784	0.279161	1	-0.15955	1.12931	0.26552	-0.647334
P19367	HK1	0.679686	0.299385	-0.122892	0.309706	0.542879	-0.059602	0.000671468	0.995168	0.000196457	0.171684	0.780556	-0.0503403	0.259357	0.736612	0.0632904	0.42034	0.975044	0.123089	0.863096	0.33795	0.0597984
P52790	HK3	0.83605	0.22571	0.199119	1.49199	0.0484958	0.365266	0.954511	0.212445	0.277806	1.02668	0.191359	0.241124	0.48649	0.569135	0.166147	0.262614	1	0.0786869	0.204103	0.765947	-0.0874599
P04439	HLA-A	2.6439	0.0214483	1.05619	2.52964	0.00958566	0.969323	1.87118	0.0570873	0.783877	1.36118	0.116445	0.684027	0.348438	0.664175	-0.0868671	0.844203	0.917764	-0.272313	0.588003	0.454334	-0.185446
P01889	HLA-B	4.34747	0.0224	0.847145	4.52879	0.0006	0.785754	2.83708	0.0218295	0.565601	1.46596	0.0993068	0.353359	0.332698	0.675808	-0.0613914	1.22953	0.88798	-0.281544	1.07071	0.279747	-0.220153
P10321	HLA-C	0.202379	0.719691	0.13004	0.130726	0.785938	-0.105743	0.00869205	0.986474	0.0083786	0.601731	0.383926	-0.262714	0.295503	0.703105	-0.235783	0.199533	1	-0.121661	0.108125	0.865112	0.114122
P20036	HLA-DPA1	1.33016	0.0970661	-0.524398	2.58471	0.00880503	-0.856248	1.02211	0.188331	-0.499197	2.61221	0.0297572	-0.546029	1.65013	0.254417	-0.33185	0.026138	1	0.0252007	0.413433	0.567969	0.357051
P01911	HLA-DRB1	0.243116	0.67079	0.19739	0.219818	0.657175	-0.210613	0.153103	0.796835	-0.143464	3.70354771265225E-05	0.999861	4.15802001967336E-05	0.548238	0.518952	-0.408002	0.624581	0.957175	-0.340854	0.0785022	0.903313	0.067149
Q8TCT9	HM13	2.42899	0.0260759	0.862604	3.34355	0.00465169	0.965359	2.91529	0.0194622	0.711444	1.22486	0.142397	0.494553	0.146023	0.843085	0.102755	0.286847	1	-0.15116	0.96327	0.305619	-0.253915
P08397	HMBS	2.66987	0.0215758	-0.798021	2.91662	0.00596296	-0.726103	0.744435	0.302674	-0.247824	0.995588	0.200839	-0.362906	0.229181	0.767409	0.0719185	1.0338	0.922175	0.550197	1.22929	0.24894	0.478278
P09429	HMGB1	1.48742	0.0751446	0.846354	0.975822	0.13353	0.612795	0.994845	0.197443	0.707569	0.723028	0.310902	0.605665	0.557036	0.51696	-0.233559	0.174009	1	-0.138786	0.172982	0.793116	0.0947735
P26583	HMGB2	0.459771	0.452075	0.255077	1.57878	0.0413986	0.790102	0.654498	0.349108	0.324227	0.653681	0.349345	0.333614	1.25202	0.280243	0.535025	0.218597	1	0.0691502	1.44483	0.217403	-0.465875
P35914	HMGCL	0.451047	0.459733	-0.161923	0.85584	0.171433	-0.284278	0.0260597	0.964782	-0.0189957	0.644793	0.354819	-0.203123	0.325858	0.680986	-0.122355	0.1854	1	0.142928	0.617485	0.442079	0.265283
P05114	HMGN1	1.8167	0.0478889	1.0452	2.04812	0.0189663	1.27053	0.931532	0.222279	0.37954	1.3686	0.115573	0.68081	0.42857	0.603305	0.225335	0.888744	0.935991	-0.665656	1.3991	0.221753	-0.89099
P05204	HMGN2	1.76354	0.0511234	1.74745	1.66129	0.0350608	1.56551	1.58272	0.083373	1.34264	0.525332	0.436693	0.678177	0.330744	0.676449	-0.181933	0.780737	0.959364	-0.404811	0.629976	0.43506	-0.222878
Q15651	HMGN3	1.5863	0.066781	0.744749	0.455797	0.400541	0.659473	0.0588212	0.916962	0.248033	1.56022	0.0861273	0.796296	0.041102	0.953992	-0.085276	0.118164	1	-0.496717	0.147671	0.81945	-0.411441
P82970	HMGN5	1.87338	0.0444788	0.646378	3.2486	0.00513208	0.772746	1.1508	0.154619	0.269214	0.63272	0.363262	0.281744	0.226531	0.770579	0.126369	0.675856	0.95572	-0.377164	2.14842	0.147692	-0.503532
Q13151	HNRNPA0	0.804903	0.238993	0.560112	0.604959	0.294327	0.50528	0.722898	0.313644	0.677448	0.04513	0.939742	-0.0472528	0.0716508	0.92069	-0.0548325	0.104906	1	0.117336	0.471384	0.528185	0.172168
P09651	HNRNPA1	1.97686	0.0392627	0.683361	3.16697	0.00499578	0.917516	2.10029	0.0453778	0.707539	2.83149	0.0280357	0.774652	0.619158	0.484939	0.234155	0.0771819	1	0.0241776	0.46755	0.532223	-0.209978
P22626	HNRNPA2B1	2.24734	0.0280727	0.777658	2.23509	0.0143148	0.812035	2.24328	0.0397203	0.757848	2.756	0.0281538	0.724368	0.0800644	0.914519	0.0343765	0.0461466	1	-0.0198105	0.158317	0.808904	-0.054187
P51991	HNRNPA3	0.623178	0.333426	0.212334	1.21873	0.0812981	0.292092	0.190319	0.752318	0.0566479	1.80768	0.0633534	0.226435	0.109321	0.887655	0.0797573	0.501689	0.963812	-0.155687	0.507446	0.506683	-0.235444
Q99729	HNRNPAB	0.872303	0.212285	-0.391952	0.881059	0.163312	-0.358219	0.646042	0.354103	0.187854	3.25436	0.0239245	-0.803758	0.0476915	0.947037	0.0337326	1.39927	0.950831	0.579805	1.56415	0.189342	0.546073
P07910	HNRNPC	0.1492	0.790931	0.109917	0.591295	0.300952	0.3398	0.168129	0.780242	-0.114805	0.343786	0.589061	-0.20883	0.494895	0.563263	0.229883	0.840597	0.914837	-0.224722	1.99221	0.150504	-0.454605
B7ZW38	HNRNPCL3	0.710343	0.283789	0.342203	0.0627809	0.891449	-0.0438068	0.141191	0.813283	0.108526	0.200228	0.7465	0.117065	1.24813	0.279299	-0.38601	0.928287	0.942621	-0.233677	0.272297	0.700098	0.152333
Q14103	HNRNPD	0.290168	0.620474	0.0788448	0.407865	0.441458	-0.309738	0.100164	0.867626	-0.0522472	1.4371	0.102629	0.438152	0.525086	0.537586	-0.388583	0.371158	1	-0.131092	0.442909	0.547714	0.257491
O14979	HNRNPDL	0.819406	0.231886	0.313224	1.5243	0.0457721	0.554886	1.5272	0.0909959	0.511455	1.22665	0.142156	0.419547	0.348458	0.664478	0.241662	0.324835	1	0.198231	0.217652	0.751043	-0.0434311
P52597	HNRNPF	0.0974206	0.855395	-0.0538322	0.522703	0.347732	-0.249353	0.0793932	0.890294	0.0435047	0.147282	0.809505	-0.0937977	0.656833	0.464897	-0.195521	0.356229	1	0.097337	0.782407	0.366708	0.292858
P31943	HNRNPH1	0.957322	0.182644	0.305388	1.18784	0.0860785	0.303563	1.19772	0.146415	0.358148	1.35583	0.117692	0.373547	0.00740715	0.994145	-0.00182533	0.222355	1	0.0527599	0.282366	0.691854	0.0545853
P31942	HNRNPH3	2.30551	0.0279313	1.09825	3.43968	0.00423684	1.12132	3.61129	0.020875	1.05232	2.64235	0.0294146	1.09857	0.0321989	0.96498	0.0230665	0.0929759	1	-0.0459318	0.123334	0.848607	-0.0689983
P61978	HNRNPK	0.0767993	0.884654	0.0280895	0.151492	0.756154	0.0294559	0.572283	0.403782	0.121528	0.516371	0.444358	0.0938171	0.00302039	0.997572	0.00136642	0.368871	1	0.0934383	0.336394	0.637104	0.0920719
P14866	HNRNPL	0.619673	0.335612	0.230742	0.644605	0.270786	0.231879	0.877915	0.243938	0.283268	1.24046	0.139423	0.374924	0.00484833	0.996474	0.00113792	0.33834	1	0.0525265	0.24171	0.724544	0.0513885
Q8WVV9	HNRNPLL	0.845405	0.221903	0.456832	2.82066	0.00651366	1.14379	0.58623	0.394643	0.30977	0.498245	0.458566	0.357126	1.12819	0.314829	0.686957	0.178315	1	-0.147062	1.69608	0.176393	-0.834019
P52272	HNRNPM	0.531401	0.394584	-0.220594	1.78873	0.0277608	-0.554204	1.24641	0.137219	-0.365828	0.242477	0.699396	-0.14752	0.70354	0.446863	-0.33361	0.394345	0.981108	-0.145235	0.822532	0.349945	0.188375
O43390	HNRNPR	0.662016	0.308931	0.239881	2.10221	0.0176073	0.491691	0.561711	0.410949	0.198234	0.551133	0.418175	0.169284	0.846495	0.384079	0.25181	0.0999743	1	-0.0416466	1.79978	0.170408	-0.293457
Q00839	HNRNPU	0.843416	0.222543	0.313669	0.761914	0.21185	0.322527	0.841225	0.257278	0.39894	1.01761	0.193103	0.352584	0.0327845	0.964519	0.00885773	0.345712	1	0.0852707	0.29484	0.679535	0.076413
Q9BUJ2	HNRNPUL1	0.793525	0.244571	0.432644	1.96294	0.0214145	0.903486	1.20126	0.14608	0.462175	0.145906	0.810655	0.110002	0.655346	0.464376	0.470842	0.0558132	1	0.0295309	1.12295	0.266673	-0.441311
Q1KMD3	HNRNPUL2	0.782653	0.248803	-0.254157	0.929919	0.146885	-0.312122	1.09686	0.16934	-0.351838	0.957434	0.213372	-0.319214	0.116714	0.878359	-0.0579647	0.277612	1	-0.097681	0.131941	0.836203	-0.0397163
P00738	HP	0.898653	0.202609	1.02015	0.38235	0.465759	-0.48382	0.934019	0.221326	0.865283	0.750678	0.298367	0.986717	1.0137	0.334914	-1.50397	0.114429	1	-0.154868	2.14002	0.145548	1.3491
Q5SSJ5	HP1BP3	1.79547	0.0493198	-0.467822	1.93125	0.0224587	-0.55666	0.955939	0.212226	-0.391786	1.78772	0.0647706	-0.485713	0.324268	0.682523	-0.0888382	0.164462	1	0.0760361	0.348475	0.626172	0.164874
P37235	HPCAL1	1.1345	0.13312	-0.271658	0.0772299	0.870131	-0.0358883	0.166869	0.781884	-0.0808941	1.00545	0.19688	-0.290305	0.746565	0.429966	0.23577	0.546236	0.957971	0.190764	0.157221	0.810691	-0.0450058
P00739	HPR	0.584425	0.357	-0.541874	2.31308	0.012878	-1.68322	1.30274	0.127135	-0.892973	0.298006	0.637804	-0.275339	1.11304	0.31922	-1.14135	0.278439	1	-0.351099	0.759964	0.373391	0.790249
P00492	HPRT1	0.619911	0.335578	-0.286427	0.426536	0.425188	-0.223639	0.348081	0.58468	-0.242843	0.0650581	0.913145	-0.0390221	0.18867	0.805031	0.0627872	0.0404618	1	0.0435837	0.0214414	0.973333	-0.0192036
Q9Y251	HPSE	0.663993	0.308098	-0.236211	2.71615	0.00769903	-0.706563	0.968035	0.207267	-0.272071	1.12532	0.162288	-0.355701	1.71351	0.251623	-0.470353	0.0948192	1	-0.0358604	2.20471	0.1311	0.434492
P02790	HPX	1.84742	0.0461041	-1.09024	3.83353	0.0032	-1.87537	2.9938	0.0192157	-1.28919	2.59312	0.0300674	-0.93047	1.1065	0.320556	-0.785132	0.217707	1	-0.198951	2.85975	0.1455	0.586181
P04196	HRG	2.52668	0.0233774	-1.03368	4.13128	0.00327273	-1.35588	2.81106	0.0216296	-0.992297	2.2444	0.0404211	-0.771032	0.664484	0.462201	-0.3222	0.0596254	1	0.041386	0.602819	0.447861	0.363586
Q53T59	HS1BP3	0.465564	0.446537	-0.137186	0.729254	0.226097	-0.190334	0.605567	0.381285	-0.188405	0.721334	0.311343	-0.210473	0.187885	0.805641	-0.0531479	0.283633	1	-0.0512188	0.0054988	0.9939	0.00192909
Q99714	HSD17B10	0.232791	0.682989	-0.0798538	0.0423578	0.926374	-0.018055	0.537061	0.429427	0.170602	0.210277	0.732707	-0.0748112	0.177286	0.81432	0.0617989	1.32751	0.8924	0.250456	0.729016	0.391938	0.188657
Q8NBQ5	HSD17B11	0.769761	0.254679	0.277699	0.532439	0.340776	0.22454	0.0286728	0.960496	-0.0175064	0.0715614	0.903973	0.0410919	0.223215	0.770235	-0.0531582	1.11673	0.90076	-0.295205	0.552089	0.477585	-0.242047
Q53GQ0	HSD17B12	0.592056	0.352985	0.297631	0.704808	0.239147	0.545346	0.262504	0.670185	0.143406	0.293694	0.642546	0.186282	0.41831	0.614126	0.247714	0.551589	0.958775	-0.154226	0.685043	0.410235	-0.40194
P51659	HSD17B4	1.5205	0.0729533	0.253232	0.870707	0.166688	0.242667	1.08654	0.17104	0.210615	0.225843	0.718398	0.0809631	0.0293742	0.968331	-0.0105644	0.225384	1	-0.042617	0.104456	0.867615	-0.0320526
P07900	HSP90AA1	1.71777	0.0547894	0.51641	1.5306	0.0452474	0.516126	1.36348	0.115208	0.49406	0.831567	0.264819	0.330164	0.000765146	0.999562	-0.000284576	0.0719611	1	-0.0223507	0.0717712	0.910868	-0.0220661
P08238	HSP90AB1	2.41739	0.0262	0.585428	2.40106	0.0114921	0.710915	2.42395	0.0328848	0.649961	0.932096	0.222119	0.25635	0.580046	0.503564	0.125487	0.187766	1	0.0645329	0.107208	0.865863	-0.0609539
Q58FF6	HSP90AB4P	0.180164	0.748453	0.108006	1.15135	0.0921725	-0.564745	0.088382	0.881452	-0.0370571	0.991565	0.201744	-0.310279	1.25753	0.278627	-0.67275	0.293134	1	-0.145063	1.08942	0.275348	0.527687
P14625	HSP90B1	1.01606	0.164136	0.234701	0.444072	0.409969	0.166944	0.0169288	0.978115	-0.00524521	0.74693	0.299572	-0.239799	0.179662	0.811671	-0.067757	1.39875	0.945771	-0.239946	0.70659	0.400667	-0.172189
P48723	HSPA13	0.109597	0.840396	-0.0318996	0.441734	0.412034	-0.164922	0.103887	0.86358	0.0433247	0.233495	0.709317	0.0712055	0.57486	0.506659	-0.133022	0.204924	1	0.0752243	0.789936	0.364786	0.208247
Q0VDF9	HSPA14	2.37089	0.0265802	-0.896286	1.5436	0.0441041	-1.06695	0.824779	0.265013	-0.365685	1.1656	0.154691	-0.471194	0.340656	0.666646	-0.170669	2.69211	0.4384	0.530601	1.2934	0.239457	0.70127
P0DMV8	HSPA1A	0.608332	0.3431	0.434291	0.187955	0.699371	0.171493	0.29769	0.635935	0.256514	0.252956	0.687939	0.213361	1.32733	0.275297	-0.262798	0.759929	0.95564	-0.177777	0.420561	0.560918	0.0850212
P54652	HSPA2	0.12482	0.824414	0.0459408	2.14283	0.0168043	-0.534131	0.0366401	0.950533	-0.016732	0.524019	0.437749	-0.170168	1.26372	0.277108	-0.580072	0.106226	1	-0.0626728	2.00207	0.152469	0.517399
P34932	HSPA4	0.721876	0.277923	0.142237	0.810221	0.189708	0.118702	0.182442	0.761757	0.0758743	0.449489	0.495427	0.10664	0.11996	0.875267	-0.0235344	0.128818	1	-0.0663624	0.112608	0.861233	-0.042828
O95757	HSPA4L	1.49754	0.07456	0.42115	3.03802	0.00541343	1.07652	2.12703	0.0440115	0.663674	1.1681	0.154389	0.443426	1.61202	0.242103	0.655375	0.8642	0.922448	0.242524	1.91027	0.16	-0.412851
P11021	HSPA5	0.926189	0.192882	0.303455	0.692974	0.245118	0.257503	0.522178	0.440864	0.168989	0.109658	0.850536	-0.0612686	0.0940115	0.904578	-0.0459518	0.408306	0.976229	-0.134466	0.321622	0.650711	-0.0885139
P11142	HSPA8	0.24401	0.669979	0.0553692	0.0656842	0.887453	-0.0184692	0.0118264	0.984291	0.00465202	0.031139	0.958648	-0.00955009	0.5615	0.514812	-0.0738384	0.193678	1	-0.0507172	0.0841786	0.89605	0.0231213
P38646	HSPA9	2.10137	0.0335941	0.336013	1.40686	0.0569322	0.326921	1.78902	0.0626452	0.376283	0.601158	0.384311	0.185244	0.0277008	0.970966	-0.00909119	0.175999	1	0.0402702	0.227202	0.740053	0.0493614
P04792	HSPB1	1.39086	0.0886637	0.601304	0.657318	0.263812	0.438739	1.09627	0.169274	0.579278	0.979509	0.205566	0.39562	0.321952	0.683479	-0.162565	0.0448868	1	-0.0220264	0.241133	0.72452	0.140538
P10809	HSPD1	1.1152	0.137107	0.207287	1.06627	0.110703	0.346645	1.4629	0.0986735	0.326001	0.252066	0.688517	0.10904	0.359854	0.655	0.139358	0.650375	0.952213	0.118714	0.0427403	0.947357	-0.020644
P61604	HSPE1	0.85074	0.22072	0.409723	0.268742	0.591844	0.129533	1.06235	0.177396	0.501813	0.340456	0.592965	-0.170713	0.413571	0.616102	-0.280191	0.116495	1	0.0920898	0.932021	0.311858	0.372281
P98160	HSPG2	1.92038	0.0410543	0.813887	0.0675924	0.88474	0.0451897	0.804136	0.272944	0.421236	1.80162	0.0636716	0.523296	1.19785	0.294413	-0.768697	0.441785	0.971572	-0.392651	0.865099	0.337886	0.376047
Q92598	HSPH1	0.785754	0.247883	0.236559	1.21599	0.0816776	0.287383	0.543017	0.425678	0.153512	0.333673	0.598963	0.11446	0.172916	0.81738	0.050824	0.219971	1	-0.0830471	0.555851	0.476823	-0.133871
O43719	HTATSF1	0.630413	0.328563	0.211916	1.26088	0.0746939	0.386035	0.0851981	0.884354	-0.038467	0.311435	0.621785	0.123208	0.486165	0.568103	0.174119	1.36997	0.924624	-0.250383	1.3928	0.223335	-0.424502
P42858	HTT	0.0473063	0.930552	0.0434765	0.180798	0.710238	-0.154218	0.0978275	0.868988	-0.0712719	0.120379	0.839042	0.0894478	0.320509	0.683921	-0.197694	0.319856	1	-0.114748	0.191123	0.774146	0.0829458
Q7Z6Z7	HUWE1	0.282448	0.628015	-0.0633289	0.303169	0.549491	0.0996479	0.0767443	0.893243	-0.024588	0.533585	0.431249	0.128241	0.846308	0.383781	0.162977	0.103276	1	0.0387409	0.339851	0.634222	-0.124236
Q9Y4L1	HYOU1	0.348252	0.559912	-0.137658	0.0692	0.882224	0.0344707	0.261603	0.670521	-0.113831	1.05624	0.182585	-0.357105	0.63526	0.474627	0.172128	0.0450084	1	0.023827	0.557001	0.475724	-0.148301
Q9NX55	HYPK	0.858976	0.217604	-0.437438	0.00385007	0.988654	-0.00269165	0.331424	0.601118	-0.182528	0.577181	0.399696	-0.311224	1.45317	0.257064	0.434747	1.34153	0.898208	0.254911	1.63306	0.181218	-0.179836
Q2TAA2	IAH1	2.42456	0.0262353	-0.579349	2.91154	0.00616615	-1.13864	1.0953	0.169393	-0.415679	1.78039	0.0648303	-0.752707	1.46873	0.25593	-0.559295	0.332663	1	0.16367	1.01903	0.29245	0.722965
P41252	IARS1	0.096067	0.857813	-0.0991316	0.150712	0.756979	-0.16747	0.0384525	0.949035	-0.0425846	0.455205	0.491224	-0.379591	0.231356	0.764611	-0.068338	0.166749	1	0.056547	0.236233	0.729052	0.124885
Q9NSE4	IARS2	0.0793775	0.881262	0.0571922	0.34047	0.509458	0.19801	0.541023	0.42692	0.231714	0.934335	0.221598	-0.394719	0.340966	0.667215	0.140818	0.259692	1	0.174522	0.0500374	0.935031	0.033704
P05362	ICAM1	0.304647	0.607619	0.198859	0.275151	0.583492	-0.269246	0.0639813	0.908971	0.0637699	0.0475703	0.936336	-0.0293842	0.732933	0.432609	-0.468105	0.166123	1	-0.135089	0.2587	0.715129	0.333015
P13598	ICAM2	0.837446	0.225163	-0.55901	2.52912	0.00960636	-1.09603	1.26646	0.133519	-0.604319	1.82408	0.0619847	-0.737007	1.63634	0.245608	-0.537022	0.0996689	1	-0.0453091	1.5815	0.189086	0.491713
P32942	ICAM3	1.21266	0.116329	0.592098	1.80485	0.0272092	0.75155	0.889366	0.239281	0.358522	1.03211	0.190025	0.468808	0.282112	0.717877	0.159452	0.482689	0.969682	-0.233575	1.50448	0.202997	-0.393027
P14735	IDE	0.703276	0.287407	0.261232	2.1468	0.016684	0.539909	0.937847	0.22032	0.363599	2.00711	0.0521592	0.404438	0.645218	0.467476	0.278677	0.113628	1	0.102368	0.410779	0.569735	-0.17631
O75874	IDH1	2.3219	0.027573	0.439901	3.32287	0.00473514	0.60857	1.55756	0.0870896	0.362908	1.88998	0.057979	0.372424	3.65437	0.072	0.168668	0.212668	1	-0.0769932	0.795786	0.362186	-0.245662
P48735	IDH2	0.23425	0.681969	-0.0808182	1.09908	0.103169	-0.252892	0.159195	0.791148	-0.0656734	0.140868	0.815196	0.0574829	0.749908	0.428464	-0.172073	0.0365889	1	0.0151447	1.02641	0.289128	0.187218
P50213	IDH3A	0.204651	0.717613	0.0854481	0.610505	0.290631	-0.236517	0.607617	0.380067	0.254812	0.124054	0.834811	0.0516016	0.748129	0.429577	-0.321965	0.262947	1	0.169364	1.66576	0.180713	0.491329
Q16666	IFI16	0.495488	0.421717	0.244244	0.631067	0.278547	-0.264669	0.292993	0.64058	-0.123678	0.080108	0.891209	0.0517796	1.48656	0.253421	-0.508913	0.838124	0.917883	-0.367922	0.421352	0.561836	0.140992
P13284	IFI30	0.448482	0.462108	-0.254827	0.178394	0.713708	-0.121478	0.674644	0.33822	-0.329657	0.434191	0.509322	-0.228469	0.195622	0.798131	0.133349	0.110181	1	-0.0748299	0.301686	0.67304	-0.208179
P80217	IFI35	5.52353	0.016	1.20221	4.09044	0.00321569	0.838319	2.66118	0.026902	0.780891	2.07612	0.0482725	0.457751	2.32613	0.293931	-0.363888	1.93861	0.876	-0.421317	0.21944	0.750746	-0.0574287
Q9BW83	IFT27	0.286931	0.623392	0.139427	0.446332	0.408097	0.168324	0.320474	0.611773	0.115642	0.382557	0.554745	0.1406	0.0477922	0.947205	0.0288973	0.0367739	1	-0.0237854	0.120267	0.852327	-0.0526827
P78318	IGBP1	0.344503	0.563228	0.108613	0.329075	0.522788	0.096064	0.00139467	0.994345	0.000582504	0.303262	0.632545	0.100583	0.0302458	0.967037	-0.0125488	0.227455	1	-0.10803	0.386244	0.593184	-0.0954815
Q9Y6M1	IGF2BP2	0.27617	0.633091	-0.202457	0.861253	0.169074	-0.542468	0.801925	0.274461	-0.453941	0.00685819	0.992601	-0.00681076	0.908978	0.363039	-0.340011	0.763304	0.96016	-0.251484	0.208458	0.760746	0.0885273
P11717	IGF2R	1.02237	0.162546	0.246462	1.88753	0.0237363	0.50404	1.27755	0.131661	0.274271	1.93359	0.0555794	0.402112	0.729794	0.434033	0.257578	0.0682788	1	0.0278084	0.49415	0.514582	-0.229769
P35858	IGFALS	3.57276	0.0128	-1.85246	4.42736	0.00184615	-2.10183	4.87054	0.0106667	-1.64522	4.63791	0.00266667	-1.93321	0.390692	0.629559	-0.24937	0.232245	1	0.20724	0.716213	0.393961	0.45661
P18065	IGFBP2	1.14233	0.131601	1.04542	0.749022	0.217179	0.57267	1.94642	0.05248	1.2302	1.5549	0.0870535	1.10446	0.742179	0.42994	-0.472749	0.335705	1	0.18478	0.935968	0.309315	0.657529
P17936	IGFBP3	0.616166	0.338171	0.436125	0.140529	0.773618	0.138599	0.470635	0.478614	0.355489	0.380465	0.555559	0.208845	0.384642	0.631328	-0.297525	0.230015	1	-0.0806362	0.316616	0.656388	0.216889
Q16270	IGFBP7	0.688531	0.294459	0.965984	0.101207	0.831937	0.142054	0.327472	0.605824	0.516026	0.153227	0.801757	0.208644	0.681598	0.454634	-0.82393	0.498084	0.966226	-0.449958	0.486224	0.519211	0.373971
P01876	IGHA1	0.240872	0.673404	0.302359	1.47788	0.049738	-0.957644	0.160572	0.789039	0.2044	0.0869953	0.882452	0.0944382	1.70018	0.252145	-1.26	0.0939005	1	-0.0979584	2.07678	0.145222	1.16204
P01877	IGHA2	0.428445	0.482649	0.579743	0.568754	0.316613	-0.567704	0.267677	0.664458	0.363303	0.363036	0.569827	0.442187	1.83806	0.250533	-1.14745	0.250609	1	-0.216439	1.77547	0.16898	0.931008
P01880	IGHD	0.021019	0.963755	0.0178635	0.830575	0.181599	-0.408187	0.21178	0.726747	0.184651	0.0601136	0.92135	-0.0563988	1.02563	0.334157	-0.426051	0.548768	0.954785	0.166788	1.3541	0.234238	0.592839
P01857	IGHG1	1.37291	0.0911317	-1.13021	2.69348	0.00806667	-1.80516	0.923051	0.225857	-0.761091	1.37611	0.113812	-1.1224	1.0497	0.328862	-0.674942	0.357612	1	0.369124	2.90954	0.1504	1.04407
P01859	IGHG2	0.822708	0.230905	-0.970063	3.32487	0.00476087	-2.38275	1.41225	0.10706	-1.12762	2.22531	0.0407211	-1.42696	1.21947	0.292086	-1.41269	0.0804836	1	-0.157558	2.4281	0.137061	1.25513
P01860	IGHG3	0.266329	0.642236	0.275657	0.184405	0.704499	-0.169241	0.537988	0.429089	0.509735	0.257298	0.683645	0.245241	1.11519	0.319971	-0.444898	0.455013	0.975648	0.234078	1.20488	0.246866	0.678976
P01861	IGHG4	0.512809	0.408956	-0.828159	1.66304	0.0349691	-1.78476	0.641145	0.357479	-0.914149	0.593453	0.389234	-0.909589	1.30696	0.274075	-0.956603	0.0729626	1	-0.0859898	1.81599	0.169462	0.870613
P01871	IGHM	1.21971	0.114745	0.591581	0.402018	0.446139	-0.204865	1.2892	0.129386	0.570602	0.200358	0.746548	0.211155	1.82816	0.254525	-0.796446	0.0343996	1	-0.0209785	1.8912	0.159925	0.775467
A0A0C4DH31	IGHV1-18	1.17243	0.124061	-0.309612	1.35312	0.0627159	-0.430289	0.779273	0.284912	-0.285252	0.172522	0.780022	-0.0920124	0.263747	0.733102	-0.120677	0.062909	1	0.0243599	0.461346	0.537043	0.145037
P23083	IGHV1-2	0.222675	0.694392	-0.192703	2.06975	0.0185306	-0.95632	0.012977	0.981803	-0.0121849	0.0903561	0.878352	-0.0868366	1.55117	0.242897	-0.763617	0.203861	1	0.180518	1.86115	0.165287	0.944135
A0A0C4DH33	IGHV1-24	0.0597855	0.911939	-0.0353146	0.383014	0.464987	-0.279967	0.430367	0.51195	0.326	0.247513	0.69394	0.150158	0.463216	0.584511	-0.244653	0.917051	0.941787	0.361315	0.977664	0.300064	0.605967
A0A0C4DH29	IGHV1-3	0.256091	0.654646	-0.186945	2.28713	0.0132038	-0.810595	0.137823	0.818374	-0.119116	0.0803488	0.891011	-0.0923489	1.80394	0.252977	-0.62365	0.118116	1	0.0678284	1.65397	0.18204	0.691478
A0A0A0MS14	IGHV1-45	0.0667299	0.901129	0.062936	1.01955	0.122094	-0.649271	0.0987143	0.868572	-0.0958977	0.259742	0.680338	-0.238987	0.934476	0.35406	-0.712207	0.204704	1	-0.158834	0.764907	0.370669	0.553374
P01742	IGHV1-69	0.117684	0.832164	-0.150563	0.11692	0.806167	-0.136672	0.732041	0.309578	0.848758	0.362847	0.569498	0.305112	0.0212025	0.977055	0.0138905	1.58106	0.938133	0.999321	1.78542	0.16995	0.98543
P0DP01	IGHV1-8	0.643081	0.320415	-0.811538	0.758299	0.213844	-1.56636	0.105251	0.86267	-0.191458	0.437411	0.506148	-0.788695	0.309781	0.692064	-0.754821	0.796156	0.941295	0.62008	0.440096	0.546931	1.3749
A0A0B4J1V2	IGHV2-26	2.11006	0.0332	-0.891178	3.0298	0.00537979	-1.39678	1.06143	0.177352	-0.782346	1.43289	0.103219	-0.782428	1.98796	0.254651	-0.505599	0.137125	1	0.108833	1.27984	0.238688	0.614431
P01817	IGHV2-5	0.112795	0.83701	0.114774	0.497726	0.36853	-0.373228	0.0195471	0.973821	-0.0223385	0.0868067	0.882535	0.117299	0.966435	0.349059	-0.488002	0.248408	1	-0.137112	0.444028	0.547304	0.35089
P01814	IGHV2-70	0.502762	0.416045	-0.443438	1.67956	0.0341125	-1.10087	0.750736	0.299141	-0.512555	0.722022	0.311293	-0.552214	0.94436	0.352722	-0.657428	0.0871289	1	-0.069117	1.49488	0.20694	0.588311
A0A0C4DH43	IGHV2-70D	2.27856	0.0281705	-1.37741	2.19674	0.0150215	-1.99825	1.06102	0.177419	-1.06707	0.9823	0.204654	-1.12274	0.63423	0.474899	-0.620848	0.355709	1	0.310333	0.882621	0.333585	0.931181
P01762	IGHV3-11	0.853893	0.219887	-0.829683	0.66193	0.26129	-0.886409	0.0484067	0.936305	0.0759821	0.527506	0.435323	-0.498369	0.0796439	0.914123	-0.0567255	0.558536	0.964005	0.905665	0.427835	0.555565	0.962391
P01766	IGHV3-13	0.141629	0.804291	-0.136776	1.75679	0.029456	-0.758711	0.258406	0.675175	-0.13097	0.0747075	0.900401	-0.0824375	0.925826	0.355931	-0.621935	0.00604325	0.997023	0.00580597	1.5406	0.196477	0.627741
A0A0B4J1V0	IGHV3-15	0.793329	0.244466	-0.37215	3.66314	0.00356364	-1.26129	0.384924	0.548649	-0.302789	2.40804	0.0344629	-0.752185	2.29552	0.268457	-0.889139	0.0688646	1	0.0693619	1.37984	0.226294	0.958501
A0A0C4DH32	IGHV3-20	0.164576	0.771305	-0.145789	1.27182	0.0730536	-0.532103	0.0660548	0.907498	0.0593109	0.162459	0.791804	-0.131827	1.15381	0.307094	-0.386314	0.326354	1	0.205099	1.47896	0.212047	0.591414
A0A0B4J1V1	IGHV3-21	0.749161	0.264138	-0.4904	2.11101	0.017372	-1.07959	0.408013	0.529191	-0.356956	0.673254	0.33842	-0.36526	1.18585	0.299154	-0.589193	0.103295	1	0.133443	1.06318	0.280175	0.722636
P01764	IGHV3-23	1.61247	0.0644513	-0.704129	1.48585	0.0491028	-0.900601	0.234157	0.698851	-0.213678	1.21532	0.144482	-0.528912	0.259042	0.736243	-0.196472	0.657696	0.955046	0.490451	0.623597	0.43931	0.686923
P01768	IGHV3-30	0.380281	0.527272	-0.251801	1.92921	0.0224897	-1.05476	0.571409	0.4038	-0.401242	1.19686	0.147933	-0.44825	1.75165	0.250014	-0.802959	0.348966	1	-0.149441	1.8902	0.158925	0.653518
A0A0C4DH35	IGHV3-35	0.387461	0.521226	-0.265544	3.09054	0.0052567	-1.10976	0.667091	0.342362	-0.372919	0.761251	0.293314	-0.460459	1.72532	0.254805	-0.844218	0.126446	1	-0.107375	1.34669	0.236184	0.736843
A0A0C4DH36	IGHV3-38	0.0239228	0.962096	0.0193237	1.17377	0.0879447	-0.506624	0.0116444	0.984386	-0.00791092	0.0818604	0.889477	-0.0498993	0.81472	0.396759	-0.525948	0.0456207	1	-0.0272346	1.02623	0.289063	0.498713
P0DTE1	IGHV3-38-3	0.536432	0.391571	-0.291868	2.6556	0.0080724	-0.847985	0.29381	0.63977	-0.162057	0.346176	0.58599	-0.179301	1.19801	0.294824	-0.556118	0.217651	1	0.129811	2.44547	0.137021	0.685928
A0A0B4J1X8	IGHV3-43	0.308392	0.603324	-0.310363	0.952898	0.140236	-0.844886	0.0463692	0.938841	-0.0641396	0.111162	0.848647	-0.131459	0.92958	0.357317	-0.534523	0.50343	0.964711	0.246223	1.05044	0.283178	0.780746
P01763	IGHV3-48	0.402729	0.508413	-0.313554	0.961062	0.137681	-0.665543	0.406201	0.529933	-0.322192	0.686215	0.329692	-0.47372	0.508214	0.551599	-0.351989	0.0137714	1	-0.00863762	0.330964	0.641817	0.343351
A0A0A0MS15	IGHV3-49	0.453704	0.457051	-0.487019	1.70345	0.032677	-1.25598	0.61836	0.372862	-0.520728	1.2277	0.142086	-0.946617	0.9185	0.359108	-0.768962	0.0351123	1	-0.033709	0.843019	0.344004	0.735253
P01767	IGHV3-53	0.283855	0.626852	-0.187598	2.18455	0.0152789	-1.03709	0.0565211	0.920787	0.0432182	0.0947879	0.872571	-0.0405113	2.55115	0.289647	-0.849492	0.444193	0.973006	0.230817	2.94705	0.163	1.08031
A0A075B6Q5	IGHV3-64	0.615823	0.338057	-0.314122	2.0866	0.0179948	-0.7835	0.589454	0.393326	-0.268703	1.01855	0.192881	-0.411934	1.18329	0.299836	-0.469378	0.060951	1	0.0454185	1.26931	0.237575	0.514797
A0A0J9YX35	IGHV3-64D	0.490129	0.426197	-0.410012	2.52121	0.00954207	-1.33239	0.699052	0.326426	-0.655178	0.693331	0.32529	-0.433876	1.04046	0.332654	-0.922373	0.168758	1	-0.245166	1.295	0.239909	0.677208
P01780	IGHV3-7	0.713843	0.281727	-0.489383	2.23035	0.0143739	-1.3465	0.702667	0.323945	-0.409666	0.862739	0.251162	-0.539621	1.24358	0.281501	-0.857114	0.0954134	1	0.0797165	1.37506	0.228279	0.936831
A0A0B4J1Y9	IGHV3-72	0.186525	0.739746	-0.23429	1.65622	0.0352163	-0.98753	0.436603	0.507106	-0.38066	0.298831	0.6369	-0.297961	0.952898	0.351185	-0.75324	0.139966	1	-0.14637	1.43412	0.217045	0.60687
A0A0B4J1V6	IGHV3-73	0.175025	0.755994	0.37218	0.0876143	0.853391	-0.233836	0.133997	0.822827	0.298599	0.0475103	0.936137	-0.0702041	0.166021	0.822664	-0.606016	0.196381	1	-0.0735811	0.133529	0.835958	0.532435
A0A0B4J1X5	IGHV3-74	0.226411	0.689844	0.195681	1.15509	0.0915199	-0.745983	0.349056	0.583629	-0.301692	0.119639	0.839096	-0.0986446	1.30666	0.272953	-0.941664	0.452728	0.973665	-0.497373	0.770197	0.368963	0.444291
P01782	IGHV3-9	1.56916	0.0681758	-0.5513	2.79454	0.00692987	-1.17866	1.33383	0.120708	-0.558217	1.08643	0.172912	-0.640546	1.27889	0.279494	-0.627361	0.00791207	0.999102	-0.00691643	0.987778	0.296329	0.620444
A0A0C4DH34	IGHV4-28	0.253104	0.658647	-0.196415	1.67124	0.0345633	-0.896762	0.111296	0.854788	-0.109829	0.666011	0.342262	-0.495593	1.40763	0.263163	-0.700348	0.136988	1	0.086586	1.79436	0.168081	0.786934
A0A087WSY4	IGHV4-30-2	0.707044	0.285938	-1.27544	0.932635	0.146292	-1.51688	0.39751	0.538338	-0.7349	0.642845	0.356303	-0.970374	0.449549	0.592836	-0.241443	0.455703	0.979592	0.540541	0.874025	0.335368	0.781984
P06331	IGHV4-34	0.0160623	0.97364	-0.0129326	1.67022	0.0345712	-0.818056	0.0814498	0.88944	0.0645992	0.125879	0.832021	-0.127493	1.36393	0.271031	-0.805124	0.108032	1	0.0775318	1.41074	0.222139	0.882656
P0DP08	IGHV4-38-2	0.348514	0.559789	-0.662778	0.458046	0.399372	-0.875221	0.0898451	0.879225	-0.223435	0.646864	0.354024	-1.00884	0.0791216	0.914434	-0.212443	0.630879	0.954075	0.439343	0.250151	0.718719	0.651786
P01824	IGHV4-39	0.232529	0.683119	-0.362329	0.0206508	0.964672	-0.0612618	0.55231	0.419023	0.85214	0.0447222	0.939716	0.126384	0.144134	0.844828	0.301067	1.32969	0.891245	1.21447	0.343193	0.6317	0.913402
A0A075B6R2	IGHV4-4	0.0672651	0.900553	-0.10502	0.363402	0.485523	-0.405159	0.507563	0.451099	0.600303	0.483319	0.468933	0.536403	0.704233	0.447148	-0.300138	0.861028	0.923586	0.705323	1.70219	0.17841	1.00546
A0A0J9YXX1	IGHV5-10-1	0.695371	0.291018	-1.10182	0.52483	0.346669	-0.879833	0.493646	0.459933	-0.775156	0.346712	0.585937	-0.591109	0.109184	0.88762	0.221989	0.249682	1	0.326665	0.125559	0.844576	0.104676
A0A0C4DH38	IGHV5-51	0.783158	0.248829	-0.497803	2.83663	0.00634174	-1.21111	0.537517	0.429336	-0.382763	0.611667	0.378498	-0.374879	1.76125	0.245753	-0.71331	0.142816	1	0.115041	1.72033	0.173764	0.828351
A0A0B4J1U7	IGHV6-1	0.499694	0.41827	-0.414476	2.71104	0.00774879	-1.38226	1.10699	0.166237	-0.570871	1.26921	0.134906	-0.533821	1.20131	0.293306	-0.967781	0.173849	1	-0.156396	1.27162	0.237002	0.811385
A0A0B4J1V7	IGHV7-81	2.09848	0.0336749	-2.47037	1.06221	0.111477	-1.1544	0.917282	0.227689	-1.24351	0.740966	0.302008	-0.789439	1.02228	0.335616	1.31597	0.603531	0.960733	1.22686	0.0578876	0.924583	-0.0891083
P01834	IGKC	0.202869	0.719542	-0.219699	2.84388	0.00629859	-1.56984	0.456242	0.489502	-0.445221	0.913367	0.229438	-0.608449	1.9053	0.252971	-1.35014	0.20649	1	-0.225522	2.39781	0.130807	1.12462
A0A0A0MT89	IGKJ1	0.239943	0.674484	0.475957	0.246579	0.619816	-0.475422	0.037115	0.950186	-0.0811546	0.050161	0.933757	0.0995083	0.694106	0.450115	-0.951379	0.940713	0.948573	-0.557111	0.455974	0.539606	0.394267
P04430	IGKV1-16	0.387909	0.521177	-0.392028	2.84001	0.00634831	-1.57506	0.101778	0.865561	-0.168173	0.268306	0.671731	-0.215607	2.49996	0.2818	-1.18303	0.112028	1	0.223856	1.04941	0.282716	1.40688
P01599	IGKV1-17	0.482039	0.431396	-0.388574	3.07799	0.00518959	-1.34028	0.171838	0.774029	-0.176215	0.458349	0.48849	-0.255054	1.51514	0.250543	-0.951706	0.173682	1	0.212359	1.65378	0.181683	1.16406
A0A075B6S5	IGKV1-27	1.19148	0.120385	-0.523449	3.15995	0.00505	-1.36721	1.2507	0.136629	-0.550672	1.09095	0.17162	-0.521754	1.66869	0.253966	-0.843761	0.0304374	1	-0.0272228	1.06694	0.280183	0.816538
A0A075B6S9	IGKV1-37	1.58868	0.0665355	-0.668972	2.55969	0.00925153	-1.04034	0.460716	0.485901	-0.372355	1.19679	0.14781	-0.428332	0.606816	0.490113	-0.371371	0.283477	1	0.296618	0.871981	0.335936	0.667989
P01597	IGKV1-39	0.637969	0.32297	-0.404009	2.26014	0.0138831	-1.35752	0.22556	0.707784	-0.170735	0.280078	0.656349	-0.249598	1.68544	0.253814	-0.953513	0.437351	0.970412	0.233274	1.61815	0.181752	1.18679
P01602	IGKV1-5	0.108544	0.841188	-0.18947	0.772598	0.206658	-1.04254	0.110498	0.854983	-0.259127	0.613627	0.377091	-0.637754	1.91126	0.25484	-0.853067	0.0650418	1	-0.0696575	1.12136	0.266617	0.78341
A0A0C4DH72	IGKV1-6	1.53335	0.0712143	0.727368	1.20568	0.0833423	0.479673	1.4787	0.0963177	0.678819	1.79648	0.0638299	0.630188	0.967528	0.350238	-0.247695	0.124289	1	-0.048549	0.551847	0.477413	0.199146
A0A0C4DH67	IGKV1-8	1.31908	0.0993033	-0.92257	4.28277	0.00258065	-1.75707	2.15252	0.042631	-0.920657	1.66675	0.0750095	-0.930458	1.32185	0.274636	-0.834505	0.00157192	0.999027	0.00191269	1.88731	0.159056	0.836417
A0A0B4J2D9	IGKV1D-13	0.393488	0.515946	-0.310878	1.36236	0.0618249	-0.807474	0.149709	0.801145	-0.194755	0.224074	0.719791	-0.203143	1.24091	0.282286	-0.496595	0.20242	1	0.116124	0.76852	0.369817	0.612719
P01601	IGKV1D-16	0.259524	0.650809	-0.230663	0.53937	0.336048	-0.511868	0.234284	0.699145	0.325274	0.199251	0.747752	-0.221446	0.411854	0.616305	-0.281205	0.63435	0.956287	0.555936	1.68186	0.181899	0.837141
P01593	IGKV1D-33	0.772665	0.253553	-0.466592	1.96042	0.0214562	-1.00104	0.40276	0.532587	-0.287148	0.416973	0.525465	-0.297637	1.98323	0.253011	-0.534447	0.438521	0.969768	0.179443	1.33187	0.238628	0.71389
A0A087WSZ0	IGKV1D-8	1.14574	0.131115	-0.981227	3.0341	0.00541754	-1.52046	1.65478	0.0748785	-0.892125	1.33237	0.122134	-1.16219	0.675675	0.457345	-0.539229	0.0983442	1	0.0891026	1.44837	0.219022	0.628332
A0A075B6P5	IGKV2-28	0.87376	0.211997	-0.675245	3.37261	0.00449412	-1.67937	1.18541	0.147868	-0.71098	1.30438	0.127527	-0.871182	1.40148	0.260819	-1.00412	0.0297187	1	-0.0357353	2.09521	0.146524	0.968389
P06310	IGKV2-30	1.20149	0.118527	-1.40351	2.89304	0.00607808	-2.37602	2.32005	0.037488	-1.83006	1.18611	0.150438	-1.05103	0.737979	0.430634	-0.972507	0.408973	0.978292	-0.426547	1.28733	0.240789	0.545959
A0A087WW87	IGKV2-40	0.743482	0.266621	-0.578542	1.58755	0.0406333	-1.0061	0.941099	0.21903	-0.677779	0.271308	0.667769	-0.304393	0.682041	0.454754	-0.427562	0.16019	1	-0.0992371	0.441976	0.547808	0.328325
A0A075B6R9	IGKV2D-24	0.968741	0.17914	-0.771583	2.16835	0.0158064	-1.53798	0.473748	0.47556	-0.411334	0.191387	0.758297	-0.180859	1.08416	0.318233	-0.766402	0.609128	0.964015	0.360249	1.46747	0.217756	1.12665
A0A075B6S2	IGKV2D-29	0.0448555	0.932976	-0.0833149	1.40292	0.057465	-1.05308	0.0362909	0.950008	-0.0473824	0.508882	0.450597	-0.441986	0.924323	0.356069	-0.969767	0.0296718	1	0.0359325	1.55844	0.189145	1.0057
P01624	IGKV3-15	0.557344	0.377308	-0.567379	2.96676	0.0055641	-1.69074	0.821418	0.266266	-0.625819	1.08511	0.173211	-0.701401	1.61114	0.240972	-1.12336	0.0617935	1	-0.0584393	2.36752	0.130333	1.06492
P01619	IGKV3-20	0.958827	0.18208	-0.553879	4.49856	0.000521739	-1.56051	0.818548	0.267344	-0.486908	1.13952	0.159063	-0.529539	1.8793	0.259514	-1.00663	0.0637233	1	0.0669704	1.7074	0.176973	1.0736
A0A075B6H7	IGKV3-7	0.611739	0.340479	-0.459988	2.55758	0.00921138	-1.05659	1.08762	0.171019	-0.522943	0.77622	0.289655	-0.506041	0.990991	0.338728	-0.596598	0.0939352	1	-0.0629547	1.0156	0.29267	0.533644
A0A0A0MRZ8	IGKV3D-11	0.605996	0.344566	-0.593105	5.25212	0.0016	-1.75066	1.34197	0.119592	-0.681627	2.24193	0.0404615	-0.843546	1.31982	0.27492	-1.15755	0.0661722	1	-0.0885216	2.20355	0.130765	1.06903
A0A087WSY6	IGKV3D-15	0.742395	0.266973	-0.336526	4.3418	0.00214286	-1.49786	0.39565	0.539572	-0.333262	1.0012	0.198785	-0.435507	2.48917	0.26	-1.16133	0.00288238	0.997984	0.00326424	2.17877	0.137694	1.1646
A0A0C4DH25	IGKV3D-20	0.420616	0.490645	-0.419561	2.82608	0.00640659	-1.32789	0.50547	0.452083	-0.391051	0.928418	0.223282	-0.520266	1.62043	0.244077	-0.908324	0.0260497	1	0.0285099	1.25278	0.241431	0.936834
P06312	IGKV4-1	0.0464735	0.93123	-0.0617817	2.97715	0.00553247	-1.58289	0.896614	0.236796	-0.638775	0.990995	0.201782	-0.645489	1.87707	0.254752	-1.5211	1.00138	0.947034	-0.576994	2.40576	0.130473	0.94411
A0A0C4DH24	IGKV6-21	0.293436	0.61715	-0.603397	1.83835	0.025121	-2.33349	0.61717	0.373273	-1.00724	0.970278	0.20823	-1.32651	1.47321	0.25795	-1.73009	0.482085	0.968149	-0.403845	1.34313	0.237986	1.32625
A0A0A0MT36	IGKV6D-21	0.442607	0.467856	-0.676181	0.31323	0.539213	-0.618845	0.0303926	0.958338	-0.0608285	0.235175	0.707558	-0.302758	0.0664905	0.924399	0.0573365	0.52369	0.959455	0.615353	0.310098	0.665176	0.558016
P0DOY2	IGLC2	0.369747	0.536886	-0.392831	2.65602	0.00810909	-1.47719	0.500229	0.454977	-0.361394	0.869052	0.248422	-0.580564	1.13178	0.313682	-1.08436	0.0235706	1	0.0314373	2.14664	0.14713	1.1158
A0M8Q6	IGLC7	0.888454	0.206845	-0.958549	1.3461	0.0634483	-1.19541	0.120098	0.843796	-0.223064	0.0284373	0.961167	0.069001	0.312126	0.692236	-0.236856	0.704899	0.947052	0.735485	1.37139	0.229718	0.972341
P15814	IGLL1	0.769217	0.254859	-0.531408	2.66983	0.00812093	-1.09687	0.588797	0.393313	-0.448542	0.772787	0.289591	-0.461271	0.828221	0.390626	-0.565463	0.0727344	1	0.0828659	0.780152	0.367261	0.648329
B9A064	IGLL5	0.3748	0.533138	-0.283272	2.8878	0.00614371	-0.965061	0.34406	0.587897	-0.202791	0.428866	0.514488	-0.253976	1.31025	0.275416	-0.681789	0.0897706	1	0.080481	1.55389	0.18983	0.76227
A0A0B4J1U3	IGLV1-36	1.61506	0.0644023	-0.963257	2.40877	0.0112327	-1.23282	0.773168	0.287984	-0.549847	0.608669	0.379706	-0.483688	0.367852	0.644787	-0.269565	0.527281	0.956472	0.41341	1.02156	0.290849	0.682975
P01703	IGLV1-40	0.41226	0.499143	-0.269622	1.49298	0.0484292	-0.977106	0.0691865	0.90435	0.0649712	0.172375	0.780087	-0.164615	1.47887	0.257489	-0.707484	0.400986	0.980682	0.334593	1.21555	0.247392	1.04208
P01699	IGLV1-44	0.430729	0.48124	-0.334379	0.785646	0.2001	-0.886591	0.0854761	0.884717	0.126038	0.360781	0.570979	-0.280072	0.852593	0.383863	-0.552212	0.753304	0.953709	0.460417	1.63606	0.18292	1.01263
P01700	IGLV1-47	0.367594	0.538911	-0.297194	1.92325	0.022697	-1.04247	0.282357	0.648921	-0.191731	0.505092	0.453774	-0.305442	1.7952	0.252602	-0.745273	0.16571	1	0.105463	1.90758	0.159682	0.850736
A0A075B6I6	IGLV1-50	1.13474	0.133155	-0.765416	1.29191	0.0702209	-1.00258	0.491733	0.461561	-0.575293	0.330793	0.601491	-0.390182	0.411105	0.61699	-0.237162	0.206665	1	0.190123	0.420338	0.560929	0.427284
P01701	IGLV1-51	0.549311	0.382708	-0.385491	1.67559	0.0343112	-1.02646	0.0666519	0.907163	-0.0566395	0.0506822	0.933443	-0.0493431	0.802982	0.402734	-0.640965	0.393463	0.981169	0.328851	0.889271	0.332341	0.969816
P01706	IGLV2-11	1.97553	0.0392068	-1.16623	2.99268	0.00554882	-1.59622	0.975534	0.20422	-0.723424	0.955525	0.213652	-0.595316	0.406555	0.619655	-0.42999	0.320934	1	0.442802	1.21563	0.24766	0.872792
P01704	IGLV2-14	0.48246	0.431752	-0.499648	1.42666	0.0547858	-1.30891	0.452488	0.492237	-0.469195	0.313434	0.620146	-0.347645	1.0155	0.336577	-0.809258	0.065885	1	0.0304535	0.990853	0.297113	0.839712
A0A075B6J9	IGLV2-18	0.0229184	0.961846	-0.0338776	1.05847	0.112381	-0.996154	0.0287196	0.961026	0.0402363	0.0132531	0.983262	0.019648	1.66782	0.252556	-0.962276	0.129332	1	0.0741138	1.67631	0.181483	1.03639
P01709	IGLV2-8	0.325462	0.582562	-0.352021	1.79865	0.0273562	-1.3547	0.0938715	0.876198	-0.0917416	0.790775	0.284033	-0.585254	1.0112	0.336356	-1.00267	0.291579	1	0.26028	1.29754	0.239917	1.26295
P01715	IGLV3-1	0.322294	0.586072	-0.227716	0.258701	0.60441	-0.291922	0.21097	0.727332	0.223204	0.0254561	0.965289	0.0244862	0.0889001	0.910139	-0.0642063	0.770924	0.958333	0.45092	0.650053	0.427916	0.515126
A0A075B6K4	IGLV3-10	0.262401	0.647686	0.240147	0.444768	0.409665	-0.3397	0.783338	0.282739	0.523851	0.505673	0.453405	0.413464	1.07396	0.324789	-0.579847	0.361586	1	0.283704	1.32427	0.239867	0.863551
A0A075B6K2	IGLV3-12	0.624117	0.332799	-0.723916	1.95247	0.0216353	-1.2206	1.03328	0.186584	-0.599733	0.724215	0.310419	-0.358487	0.353889	0.660846	-0.496682	0.109137	1	0.124182	1.32076	0.239096	0.620864
A0A075B6K0	IGLV3-16	0.3013	0.608161	0.369719	0.4013	0.445897	-0.376015	0.0690407	0.903984	-0.118884	1.60825	0.0808155	0.699831	0.960232	0.34986	-0.745734	0.37096	1	-0.488602	0.4553	0.540095	0.257132
P01714	IGLV3-19	0.302742	0.608721	-0.222337	1.19123	0.0857211	-0.740649	0.32547	0.606897	0.197109	0.207707	0.73585	-0.16226	0.631132	0.477291	-0.518312	0.53663	0.960371	0.419446	1.79483	0.168939	0.937758
P80748	IGLV3-21	0.532462	0.394258	-0.522593	1.84919	0.0246858	-1.19035	0.28883	0.644551	-0.32799	0.232402	0.710685	-0.192632	1.92521	0.25297	-0.667758	0.295418	1	0.194603	1.56878	0.190357	0.862361
P01717	IGLV3-25	0.219861	0.69868	-0.241084	0.313597	0.538821	-0.445156	0.091106	0.878402	0.126131	0.293162	0.642655	0.299236	0.212228	0.78063	-0.204072	0.729674	0.93911	0.367215	0.593185	0.452783	0.571287
P01718	IGLV3-27	1.52874	0.0717964	-1.18297	1.1875	0.0861359	-1.03838	0.842551	0.256767	-0.515828	0.332493	0.600217	-0.482402	0.117518	0.877134	0.144584	1.87969	0.920783	0.667139	0.481774	0.523269	0.522555
A0A075B6K5	IGLV3-9	0.821823	0.230982	0.459921	0.372388	0.476242	-0.175113	0.544911	0.424106	0.31352	0.867534	0.249119	0.519955	1.82001	0.251559	-0.635034	0.519686	0.960199	-0.146401	2.03192	0.144164	0.488633
A0A075B6I1	IGLV4-60	2.04682	0.0356322	-1.50604	4.25976	0.00242424	-2.66822	2.73128	0.0244414	-1.8172	2.44822	0.0333148	-1.50296	1.05932	0.325588	-1.16218	0.227844	1	-0.311165	1.2936	0.239951	0.851013
A0A075B6H9	IGLV4-69	0.317615	0.591977	-0.356694	0.797031	0.194979	-0.956318	0.179801	0.763825	-0.2952	0.242334	0.699332	-0.255584	0.353213	0.660785	-0.599624	0.0287117	1	0.0614941	0.230696	0.734429	0.661118
P01721	IGLV6-57	1.08628	0.143867	-0.686048	2.8165	0.00667391	-1.31944	0.457656	0.487679	-0.297818	0.425491	0.517256	-0.37491	1.93603	0.24899	-0.633394	0.562615	0.962244	0.388229	2.06077	0.148286	1.02162
P04211	IGLV7-43	0.851789	0.220586	-0.718501	3.32496	0.00478689	-2.22745	0.693061	0.329996	-0.679985	1.45139	0.101531	-0.977624	1.97914	0.251409	-1.50895	0.0227014	1	0.0385159	2.09537	0.147961	1.54746
A0A075B6I9	IGLV7-46	0.518018	0.404146	-0.670762	1.98582	0.0207885	-1.81302	0.684106	0.333047	-0.760496	0.844894	0.259794	-0.893092	1.05561	0.326144	-1.14226	0.0687526	1	-0.0897335	1.28643	0.239992	1.05252
A0A075B6I0	IGLV8-61	0.614136	0.339217	-0.758396	1.38742	0.0586845	-1.37573	0.494559	0.45955	-0.613927	0.588935	0.391642	-0.687605	1.21601	0.291906	-0.617333	0.19103	1	0.144469	1.65324	0.180661	0.761802
A0A0B4J1Y8	IGLV9-49	0.267431	0.641059	0.236825	0.561616	0.320901	-0.490062	0.91359	0.228835	0.788417	0.894433	0.236982	0.589093	0.847874	0.383263	-0.726887	1.24678	0.874277	0.551592	1.52197	0.196287	1.27848
O14920	IKBKB	1.9883	0.038931	0.682373	2.34103	0.0123819	0.3997	0.965133	0.207953	0.832108	1.12358	0.162851	0.272611	0.965136	0.349225	-0.282673	0.205665	1	0.149735	0.453277	0.541029	0.432408
Q14005	IL16	0.239568	0.674932	-0.182278	0.0159226	0.971434	-0.0153851	0.112814	0.853285	-0.10139	0.145128	0.810773	-0.127058	0.437481	0.598509	0.166893	0.140811	1	0.0808876	0.119334	0.854004	-0.086005
Q14116	IL18	0.671049	0.303773	-0.297316	0.78701	0.199493	-0.428903	1.33509	0.120543	-0.548132	0.637955	0.35979	-0.35308	0.225529	0.771197	-0.131587	0.595908	0.958429	-0.250816	0.169594	0.796633	-0.11923
O95998	IL18BP	0.703004	0.287453	0.931449	0.283491	0.572237	0.634624	0.0906108	0.878481	0.160183	0.702624	0.320387	0.508915	0.345797	0.664216	-0.296824	0.259193	1	-0.771265	0.124846	0.84572	-0.474441
Q9NPH3	IL1RAP	0.511642	0.409887	-0.263947	2.29631	0.0130429	-0.823653	0.767795	0.289894	-0.354034	0.371067	0.563854	-0.255524	1.18118	0.300318	-0.559706	0.128872	1	-0.0900879	1.92902	0.160361	0.469619
P40189	IL6ST	0.646161	0.318147	-0.352371	2.12139	0.0172218	-0.636696	1.07605	0.174024	-0.335569	0.435809	0.507641	-0.178762	0.88975	0.371162	-0.284325	0.0330085	1	0.0168026	1.10085	0.269806	0.301128
Q86SU0	ILDR1	1.05838	0.151912	0.630712	2.18238	0.0153361	1.00366	1.43356	0.103016	0.983032	0.812681	0.273207	0.6887	1.47296	0.257029	0.372949	0.549807	0.956861	0.35232	0.0230661	0.970598	-0.0206287
Q12905	ILF2	2.2551	0.0277914	1.03137	3.36457	0.0043908	1.64051	2.26428	0.038638	0.92157	0.736581	0.304694	0.562925	1.44752	0.25375	0.609134	0.179119	1	-0.109805	1.72202	0.174587	-0.718939
Q12906	ILF3	1.27304	0.105634	0.38114	2.29875	0.0129682	0.690886	2.10606	0.0452849	0.368235	1.47103	0.0990091	0.423378	1.27542	0.279253	0.309746	0.0318135	1	-0.0129051	1.06796	0.280206	-0.322651
Q13418	ILK	1.03766	0.157777	0.326757	0.216464	0.661764	-0.0910854	0.270455	0.661031	0.100646	1.06358	0.179565	0.323125	1.54487	0.24738	-0.417842	1.21406	0.900291	-0.226111	0.968458	0.304244	0.191732
Q16891	IMMT	1.51267	0.0732705	0.373363	2.81697	0.0066703	0.517796	3.04791	0.0181739	0.587143	0.869203	0.248517	0.391299	0.532322	0.530993	0.144433	0.706958	0.945156	0.21378	0.298205	0.675951	0.069347
P29218	IMPA1	0.500023	0.418102	-0.15997	0.446585	0.408079	-0.125552	0.238025	0.696012	-0.0985008	0.126064	0.832281	-0.0624027	0.144662	0.8438	0.0344181	0.194891	1	0.0614689	0.0669212	0.91442	0.0270508
P20839	IMPDH1	0.755146	0.261044	0.805842	1.11502	0.0995699	0.998341	0.684211	0.333169	0.811116	0.565267	0.408085	0.540042	0.969862	0.350837	0.192499	0.00769116	0.998475	0.00527382	0.302538	0.673011	-0.187225
Q9GZP8	IMUP	2.87489	0.0195926	-1.62384	2.70744	0.00792308	-1.16662	2.16217	0.0425	-1.22668	1.19968	0.147713	-0.683042	0.879572	0.374419	0.457226	0.527962	0.959446	0.397163	0.0779986	0.903676	-0.0600626
Q27J81	INF2	1.55868	0.0690289	-0.349438	1.7108	0.0321326	-0.446085	1.40006	0.108915	-0.348998	1.2154	0.144575	-0.359544	0.936923	0.355944	-0.0966461	0.00135852	0.998781	0.000440598	0.46439	0.534613	0.0970867
O15327	INPP4B	3.58187	0.0143226	-1.01605	3.64178	0.00354783	-1.50576	3.07119	0.0179091	-1.12261	3.38331	0.0234595	-1.10842	0.848557	0.38335	-0.489709	0.178524	1	-0.106564	0.496903	0.513741	0.383145
P32019	INPP5B	0.130893	0.816961	0.0864014	0.65013	0.267436	0.311582	0.269528	0.662337	0.195726	0.764726	0.29192	0.479486	0.852596	0.384289	0.225181	0.186063	1	0.109324	0.350652	0.624299	-0.115857
Q92835	INPP5D	1.3579	0.0929439	0.206071	1.80109	0.0273417	0.37421	2.00544	0.0496867	0.420026	0.297323	0.638257	0.100243	0.63246	0.477108	0.16814	0.599351	0.963222	0.213955	0.169793	0.79663	0.0458157
Q9UI26	IPO11	1.0692	0.149091	-0.381249	0.0046634	0.98829	0.00267715	0.460032	0.486092	-0.221006	0.346673	0.585742	-0.16761	1.42036	0.259182	0.383926	0.325785	1	0.160243	0.558185	0.47472	-0.223684
O00410	IPO5	2.40846	0.0260243	-0.673611	1.66947	0.0345838	-0.66147	0.898653	0.235976	-0.337929	1.4926	0.0955974	-0.518943	0.0246502	0.973136	0.0121414	1.07008	0.93491	0.335682	1.00304	0.295121	0.32354
O95373	IPO7	2.20814	0.0294451	-0.556712	1.74639	0.0302874	-0.325421	0.628869	0.365346	-0.242092	2.00614	0.0521787	-0.527348	0.710137	0.442701	0.231291	0.722102	0.932714	0.31462	0.199953	0.767877	0.083329
Q96P70	IPO9	1.59818	0.0656311	-0.772915	1.00725	0.125104	-0.417186	1.1222	0.162444	-0.62254	1.41256	0.106984	-0.605273	0.808125	0.399897	0.355729	0.267648	1	0.150375	0.311803	0.662081	-0.205354
P46940	IQGAP1	1.63461	0.0630247	0.436529	3.5573	0.00369231	0.650399	1.63119	0.0776012	0.329939	1.36776	0.115532	0.281259	0.589766	0.497932	0.21387	0.218354	1	-0.10659	1.61786	0.181498	-0.32046
Q13576	IQGAP2	1.39555	0.0878631	-0.358944	0.995253	0.128754	-0.278421	1.04489	0.18352	-0.352119	1.1989	0.147742	-0.444773	1.02379	0.334898	0.0805233	0.0264045	1	0.00682449	0.246736	0.721914	-0.0736988
Q9Y6F6	IRAG1	0.361549	0.545189	0.170599	0.0211631	0.96429	0.0140308	0.00942134	0.986376	0.00622597	0.162558	0.791908	-0.132635	0.542454	0.523476	-0.156568	0.643227	0.953484	-0.164373	0.016442	0.981135	-0.00780487
Q9NWZ3	IRAK4	0.89078	0.206047	0.249989	0.624542	0.282759	0.125075	0.0716844	0.900505	0.0271618	0.731305	0.30703	0.137078	0.44469	0.596659	-0.124914	0.992951	0.933856	-0.222828	0.457993	0.539674	-0.0979134
P14316	IRF2	1.41982	0.084307	1.00155	1.1351	0.0954491	0.95724	0.994434	0.19752	0.653313	1.54358	0.0882889	0.881896	0.0462516	0.949272	-0.0443128	0.966061	0.938085	-0.34824	0.596277	0.450425	-0.303927
Q8WZA9	IRGQ	2.19708	0.029893	-0.576541	2.80012	0.00681365	-0.695887	1.31815	0.124515	-0.319714	0.780404	0.288413	-0.269437	0.297578	0.700898	-0.119346	1.67304	0.9636	0.256826	1.751	0.172267	0.376173
P05161	ISG15	2.32259	0.0277276	1.53053	0.729763	0.225974	0.563407	1.29106	0.128714	0.817286	0.210318	0.732887	0.199228	1.6277	0.243863	-0.967119	0.99101	0.929282	-0.71324	0.356121	0.62041	0.253879
O14498	ISLR	0.0148648	0.974618	0.00809097	0.540165	0.335908	-0.161964	0.562939	0.410362	0.20379	0.209997	0.732868	0.137268	0.526048	0.536582	-0.170055	0.523464	0.958636	0.195699	0.811114	0.355585	0.365754
Q96CN7	ISOC1	0.452778	0.458105	-0.274731	0.62274	0.28381	-0.505577	0.0511681	0.930464	0.0551605	0.342507	0.590692	-0.15971	0.444622	0.596296	-0.230846	0.9016	0.942128	0.329892	0.991108	0.297488	0.560738
Q96AB3	ISOC2	2.23785	0.0281791	-1.20177	0.329594	0.522827	-0.284992	0.792085	0.277315	-1.12697	0.67358	0.338573	-0.646581	1.09257	0.318964	0.91678	0.0388509	1	0.0747988	0.638647	0.43185	-0.841982
P53990	IST1	0.466898	0.44517	0.145405	0.473537	0.387494	0.155408	0.0915053	0.878151	0.036338	0.845363	0.259896	0.189467	0.0841499	0.912614	0.0100029	0.262797	1	-0.109067	0.305548	0.669711	-0.11907
Q9NPH2	ISYNA1	2.65204	0.0215765	-0.801367	2.97256	0.0056	-0.930858	2.65502	0.0269091	-0.801567	1.86891	0.0587699	-0.570554	0.368436	0.644574	-0.129491	0.000627749	0.999465	-0.000200653	0.366651	0.610713	0.129291
P56199	ITGA1	0.141361	0.804564	-0.0874249	2.04218	0.0191294	-0.566988	0.650875	0.351802	-0.403925	0.489155	0.465692	-0.245319	1.06258	0.32361	-0.479563	0.351573	1	-0.3165	0.183465	0.781126	0.163063
P17301	ITGA2	2.96587	0.0188936	-0.944962	3.84333	0.00318072	-1.35108	4.28929	0.0137778	-1.15894	2.66011	0.029707	-1.09761	1.67993	0.251091	-0.406121	0.885083	0.92853	-0.213975	0.643755	0.429329	0.192146
P08514	ITGA2B	2.85519	0.0193274	-0.811153	4.64671	0.000666667	-1.2472	3.00504	0.0187879	-0.904919	2.21636	0.041097	-0.84912	1.4069	0.262699	-0.436049	0.440008	0.972437	-0.0937656	1.38524	0.225794	0.342283
P08648	ITGA5	1.40029	0.0874216	-0.552599	3.84163	0.00314286	-1.14671	1.50667	0.0932759	-0.561688	1.6018	0.0817007	-0.643032	1.59383	0.241411	-0.594114	0.0199296	1	-0.0090889	2.40574	0.128143	0.585025
P23229	ITGA6	0.228083	0.688011	-0.0777695	1.5998	0.0396619	-0.342378	0.708076	0.322297	-0.225735	0.529873	0.433459	-0.215794	1.17613	0.300865	-0.264608	0.888862	0.938005	-0.147965	0.336382	0.636777	0.116643
P38570	ITGAE	0.465478	0.446424	0.248938	0.138129	0.776518	0.117138	1.09891	0.168802	0.505453	0.560206	0.41113	0.327478	0.214913	0.778662	-0.1318	0.770497	0.955594	0.256514	0.535667	0.486312	0.388314
P20701	ITGAL	0.149837	0.790314	-0.0627415	0.103898	0.826938	0.0441006	0.681191	0.334963	-0.256139	0.398944	0.539872	-0.162408	0.66561	0.461339	0.106842	1.51645	0.924854	-0.193397	1.31357	0.236603	-0.300239
P11215	ITGAM	1.88611	0.0437603	0.50966	4.00982	0.00283871	0.612628	2.47584	0.0306732	0.457133	2.04997	0.0494583	0.51646	0.264625	0.731453	0.102968	0.147216	1	-0.0525269	0.539906	0.484252	-0.155495
P06756	ITGAV	1.77749	0.0504092	-0.631627	1.80372	0.0272184	-0.835115	1.59407	0.0819971	-0.791172	2.08827	0.0475444	-0.719152	0.86717	0.375268	-0.203488	0.259984	1	-0.159545	0.0538115	0.930219	0.0439432
P20702	ITGAX	0.303987	0.607855	0.257956	0.083891	0.859245	0.0906166	0.315219	0.618401	0.315625	0.742733	0.301036	0.498844	0.872046	0.375703	-0.167339	0.142617	1	0.0576691	1.08287	0.276739	0.225008
P05556	ITGB1	0.014821	0.974381	-0.0063118	0.577384	0.310502	-0.165776	0.0978688	0.869219	-0.0429371	0.43002	0.513505	-0.17378	0.555392	0.518069	-0.159464	0.142614	1	-0.0366253	0.420771	0.56138	0.122839
P05107	ITGB2	2.23011	0.0283519	0.615021	3.19733	0.0049697	0.86432	1.95256	0.0521435	0.538674	2.33572	0.037056	0.676573	0.742105	0.429537	0.249298	0.206233	1	-0.076347	1.26425	0.23944	-0.325645
P05106	ITGB3	0.341343	0.565791	0.16963	0.122288	0.797738	0.0659023	0.157599	0.792776	0.105341	0.108192	0.853579	0.0655174	0.205496	0.785418	-0.103728	0.218611	1	-0.0642895	0.0587401	0.923965	0.0394386
P18084	ITGB5	1.25403	0.108978	-0.599053	0.360493	0.488039	-0.253191	0.679999	0.334616	-0.459993	0.162115	0.792235	0.204538	0.490337	0.567382	0.345862	0.460524	0.980413	0.139061	0.187444	0.778126	-0.206802
P19827	ITIH1	1.14736	0.130824	0.420505	0.501336	0.365007	-0.293946	0.431661	0.511394	0.268268	0.859466	0.25306	0.297553	1.43953	0.255547	-0.714451	0.16244	1	-0.152237	1.25146	0.241433	0.562214
P19823	ITIH2	0.3901	0.51959	-0.256648	1.6572	0.035171	-0.690754	0.526653	0.438342	-0.334346	0.352903	0.579103	-0.203706	1.27433	0.277512	-0.434106	0.0768533	1	-0.0776981	0.74717	0.380165	0.356408
Q06033	ITIH3	2.55828	0.0222463	1.12624	2.10417	0.0175151	0.523476	3.31365	0.0204615	0.971727	2.25218	0.0398163	0.890268	1.05615	0.325981	-0.602761	0.194969	1	-0.154511	1.0418	0.286175	0.448251
Q14624	ITIH4	1.92869	0.0409152	0.423776	0.592344	0.300562	-0.210446	1.88389	0.0564553	0.392603	0.877156	0.244984	0.227265	1.66767	0.24978	-0.634222	0.0604161	1	-0.0311729	1.27194	0.237463	0.603049
Q9Y287	ITM2B	1.34962	0.0941092	0.637156	0.879876	0.163757	0.532744	0.465877	0.481924	0.263183	0.571589	0.402998	0.227865	0.471842	0.579682	-0.104413	0.393264	0.980479	-0.373974	0.225811	0.742544	-0.269561
Q9BY32	ITPA	2.01457	0.0373921	-1.15149	2.05066	0.0189337	-1.27812	1.08858	0.170972	-0.615139	1.21586	0.144707	-0.702579	0.114117	0.882872	-0.126638	0.651354	0.95173	0.536347	1.51117	0.199242	0.662985
P27987	ITPKB	0.548317	0.383093	-0.288659	0.413089	0.437629	-0.257162	1.63187	0.077716	-0.785112	0.555857	0.414834	-0.358889	0.0838213	0.912127	0.0314972	1.28324	0.874133	-0.496453	1.63391	0.181902	-0.52795
Q14643	ITPR1	0.175962	0.755272	0.0658989	0.47408	0.387053	0.20053	0.377092	0.555793	0.148418	0.0588269	0.92237	0.0282845	0.418285	0.613409	0.134631	0.31119	0.998784	0.0825195	0.0773093	0.903091	-0.0521118
Q14571	ITPR2	0.083307	0.875371	-0.050996	0.174169	0.720247	0.103256	0.190038	0.752531	0.129015	0.0292539	0.960202	0.0171713	1.29533	0.274476	0.154252	0.42068	0.975093	0.180011	0.0510594	0.934446	0.0257589
Q15811	ITSN1	2.0432	0.0359266	-0.768587	2.07977	0.0182108	-1.11668	1.55751	0.0869659	-0.809926	2.10249	0.0470743	-0.697588	0.355866	0.658222	-0.348097	0.0332627	1	-0.0413391	0.790936	0.363966	0.306758
P26440	IVD	0.256016	0.654484	0.0985966	0.158977	0.744482	-0.0699425	0.151467	0.798916	0.0704044	1.13473	0.15987	0.331071	0.661582	0.463032	-0.168539	0.0984908	1	-0.0281921	0.381181	0.598124	0.140347
Q8N5M9	JAGN1	0.817539	0.232927	0.406883	2.88357	0.00612537	1.03185	1.1145	0.163953	0.510074	0.913939	0.22964	0.428836	1.93735	0.250667	0.624965	0.158865	1	0.103191	1.38143	0.226634	-0.521774
Q9BX67	JAM3	0.902306	0.201347	0.520612	0.404051	0.444574	0.287987	0.130014	0.829111	-0.116293	0.268503	0.671601	0.239466	0.799476	0.404331	-0.232625	1.54468	0.941649	-0.636905	0.628277	0.435494	-0.40428
P01591	JCHAIN	0.04549	0.931809	-0.0581039	2.1702	0.0157222	-0.952153	0.189661	0.752701	-0.197873	0.572835	0.402959	-0.310811	1.14188	0.310662	-0.894049	0.150543	1	-0.139769	1.11186	0.268262	0.75428
P0C870	JMJD7	0.409863	0.501563	-0.215065	0.685708	0.248855	-0.364593	0.804933	0.272586	-0.324457	0.524268	0.437711	-0.200048	0.221962	0.771849	-0.202549	0.18218	1	-0.109393	0.0131445	0.984878	-0.0111969
Q9UK76	JPT1	0.366957	0.539157	-0.168002	0.192484	0.692447	0.0795265	0.0795491	0.890588	-0.042429	0.492082	0.464176	0.214497	1.09566	0.320279	0.247528	0.655207	0.951773	0.125573	0.475361	0.526752	-0.121955
Q9H910	JPT2	0.041417	0.937866	0.0175621	0.170899	0.724465	-0.0798527	0.464212	0.482864	0.154785	0.452943	0.492892	0.155279	0.261249	0.734701	-0.0974148	0.963011	0.940237	0.137223	0.762628	0.371031	0.234638
O60229	KALRN	2.87201	0.0193091	-0.707594	4.30303	0.00266667	-0.941517	3.30182	0.0200755	-0.905887	3.61015	0.0196923	-1.01379	0.897212	0.367914	-0.233923	0.423422	0.972516	-0.198294	0.0548261	0.929355	0.0356297
Q15046	KARS1	0.683382	0.297418	0.169939	0.581252	0.307923	0.144273	1.66583	0.0736264	0.312865	0.765679	0.291832	0.221977	0.0508674	0.941915	-0.0256657	0.386599	0.985075	0.142926	0.608277	0.445067	0.168592
Q9BW62	KATNAL1	1.35799	0.0930127	0.894544	0.869374	0.167056	0.63866	1.56056	0.0866895	1.06129	1.26604	0.135032	0.824619	0.522966	0.539166	-0.255884	0.305445	1	0.166743	0.621599	0.440374	0.422627
Q9P0J7	KCMF1	1.89323	0.0431186	-0.77748	1.1398	0.094498	-0.424272	2.23432	0.0398213	-0.703371	1.48502	0.0964047	-0.858306	0.465952	0.583584	0.353209	0.136644	1	0.0741089	0.544481	0.48182	-0.2791
Q13303	KCNAB2	0.084667	0.873713	0.039529	0.41239	0.438199	0.148929	0.197016	0.744264	0.0849445	0.0548107	0.929418	0.0306742	0.47735	0.575721	0.1094	0.124072	1	0.0454155	0.185598	0.778527	-0.0639847
Q96CX2	KCTD12	0.580321	0.360249	-0.435529	0.378616	0.469395	-0.285612	0.02868	0.960808	-0.0336205	1.28729	0.130894	-0.607856	0.961798	0.350157	0.149917	1.25183	0.875648	0.401908	0.564339	0.469566	0.251992
P23276	KEL	1.92189	0.0411696	-0.886445	3.42498	0.00425478	-1.07885	2.31845	0.0373333	-0.895809	2.32279	0.0369575	-0.891097	0.404225	0.621609	-0.192401	0.0170474	1	-0.00936394	0.446378	0.545606	0.183037
Q07666	KHDRBS1	0.22571	0.690548	-0.213674	0.426432	0.425102	-0.432065	0.880693	0.242382	-0.71158	0.216845	0.726923	0.253378	0.426099	0.606513	-0.218391	1.81868	0.893164	-0.497906	1.27606	0.238661	-0.279515
Q92945	KHSRP	1.17839	0.122621	0.348161	0.547913	0.330443	0.27163	1.4947	0.0943767	0.431279	0.929073	0.223315	0.224417	0.190082	0.805557	-0.0765308	0.175158	1	0.0831184	0.211352	0.757538	0.159649
Q9NQT8	KIF13B	1.43126	0.083299	0.378624	1.67844	0.0340931	0.407914	0.308605	0.624479	-0.120055	0.498705	0.458422	0.169254	0.0671146	0.923279	0.0292908	1.62274	0.998701	-0.498678	1.33918	0.238609	-0.527969
O00139	KIF2A	0.222276	0.694782	0.0628925	0.08866	0.851761	0.0363335	0.0453379	0.938521	-0.0170666	0.233477	0.709065	0.077684	0.071566	0.920521	-0.0265591	0.468018	0.972022	-0.0799591	0.144585	0.823281	-0.0534
P33176	KIF5B	2.84446	0.0194622	0.381802	3.71165	0.0032233	0.612957	1.61329	0.08003	0.318445	2.38985	0.0345774	0.344577	1.26984	0.276074	0.231155	0.344127	1	-0.0633575	1.33003	0.238652	-0.294513
P10721	KIT	0.856606	0.218777	-0.477063	0.698505	0.242228	-0.330844	0.684941	0.332901	-0.696616	0.942285	0.218037	-0.39429	0.68103	0.454667	0.146219	0.205144	1	-0.219553	0.334915	0.637183	-0.365772
Q07866	KLC1	2.43001	0.0261186	0.617508	2.30522	0.012929	0.594615	2.31631	0.0374862	0.582685	1.73328	0.0702414	0.456792	0.0747536	0.918371	-0.0228928	0.0927317	1	-0.0348228	0.039812	0.950606	-0.0119301
P03952	KLKB1	0.557588	0.377249	-0.19973	1.85178	0.0245592	-0.782826	0.117602	0.846806	-0.0665661	0.813086	0.273276	-0.22137	1.21455	0.291745	-0.583096	0.212427	1	0.133163	2.0506	0.146609	0.71626
O14686	KMT2D	0.233936	0.68227	-0.130874	0.138937	0.775364	-0.0738395	0.180846	0.762812	0.0956262	0.10722	0.854618	-0.0405699	0.0737713	0.918786	0.0570342	0.322027	1	0.2265	2.5573	0.128757	0.169466
P01042	KNG1	0.277517	0.632163	-0.208361	2.27965	0.0133084	-1.06582	0.758471	0.295446	-0.373717	0.416216	0.525956	-0.22112	1.15701	0.306745	-0.857454	0.151216	1	-0.165356	1.22068	0.248171	0.692098
P52294	KPNA1	2.2415	0.0278683	-1.1387	0.464155	0.394042	-0.343494	1.74035	0.0669388	-1.16225	1.83193	0.0616699	-0.893009	1.06302	0.323505	0.795206	0.0213104	1	-0.0235477	0.67918	0.414379	-0.818754
O00629	KPNA4	2.73487	0.0220142	-1.21487	1.24799	0.0766875	-0.790045	1.91479	0.0544936	-1.39728	2.73325	0.0285294	-1.26183	0.521636	0.53983	0.424825	0.192389	1	-0.182411	0.504895	0.508259	-0.607236
Q14974	KPNB1	1.42301	0.0839819	-0.359583	0.593535	0.299988	-0.205836	0.404921	0.530766	-0.148711	0.562443	0.409721	-0.175644	0.410346	0.61779	0.153747	0.550934	0.954724	0.210872	0.292754	0.681324	0.0571251
P01116	KRAS	2.31582	0.0278169	-1.3785	2.12267	0.0172304	-0.737265	2.20044	0.0408285	-1.29717	2.35941	0.0358543	-0.910414	1.01944	0.336315	0.641233	0.063346	1	0.0813313	0.846099	0.345007	-0.559901
Q86UP2	KTN1	1.8775	0.0439779	0.553996	2.53373	0.009512	0.646119	1.67782	0.072754	0.483226	0.876645	0.245165	0.279273	0.246438	0.752585	0.0921234	0.227867	1	-0.0707695	0.804677	0.359727	-0.162893
Q16773	KYAT1	2.85319	0.0194386	-1.58513	3.43772	0.00431373	-1.51918	2.17148	0.0424348	-0.98172	2.53722	0.0309691	-1.46697	0.0810447	0.914206	0.0659531	0.747353	0.948056	0.60341	1.48118	0.211609	0.537457
Q6YP21	KYAT3	1.16797	0.125048	-0.541295	1.18577	0.0862921	-0.743622	0.0740026	0.896374	-0.0588039	0.598103	0.38609	-0.249443	0.273288	0.723152	-0.202327	1.12009	0.911494	0.482491	2.2153	0.128861	0.684818
P83111	LACTB	1.17695	0.12286	-0.373748	0.073989	0.873779	0.094182	1.13189	0.159893	-0.513145	1.73402	0.070114	-0.819534	0.468503	0.58231	0.46793	0.29552	1	-0.139397	0.853261	0.343651	-0.607327
P11047	LAMC1	1.44765	0.0811972	0.544614	0.246538	0.619632	0.133923	0.638209	0.36	0.202241	0.578967	0.398159	0.223088	2.00695	0.25679	-0.410691	0.609172	0.965163	-0.342373	0.0922971	0.884229	0.0683182
P11279	LAMP1	0.0786537	0.882162	0.0457886	1.00957	0.124603	0.343467	0.24172	0.691362	-0.0994247	0.112124	0.848123	0.0656841	0.649284	0.465008	0.297679	0.352806	1	-0.145213	2.03231	0.145355	-0.442892
P13473	LAMP2	0.277272	0.631741	0.0938114	0.622932	0.283854	-0.226855	0.3102	0.623614	-0.141605	0.125609	0.832267	-0.0691887	1.62871	0.245714	-0.320666	0.455647	0.978951	-0.235416	0.115651	0.857644	0.0852497
Q6IAA8	LAMTOR1	1.65005	0.0616495	-0.475053	1.17765	0.0877051	-0.312409	1.46253	0.0986394	-0.38025	1.71676	0.0711852	-0.471278	0.964492	0.349125	0.162645	0.211922	1	0.0948032	0.209831	0.759487	-0.0678413
Q9Y2Q5	LAMTOR2	0.197456	0.726697	0.114064	0.477187	0.384731	-0.160711	0.826861	0.263992	-0.327954	0.148761	0.80746	-0.068066	0.895309	0.368312	-0.274775	1.02702	0.929981	-0.442018	0.608194	0.444742	-0.167243
Q9UHA4	LAMTOR3	0.00866585	0.983344	0.00295677	0.077454	0.869931	-0.0359493	0.00846494	0.98671	-0.00356712	0.219293	0.724697	-0.0852394	0.0960397	0.903905	-0.0389061	0.0188019	1	-0.0065239	0.0958986	0.880057	0.0323822
Q0VGL1	LAMTOR4	0.112412	0.837527	-0.149694	0.263685	0.598122	-0.204627	0.0404995	0.946426	-0.0401335	0.222082	0.722214	-0.198542	0.0678917	0.924124	-0.0549334	0.115529	1	0.109561	0.695867	0.405253	0.164494
O43504	LAMTOR5	2.0677	0.0350922	-0.685598	2.33427	0.0126578	-0.759281	1.52264	0.0914231	-0.70184	2.05762	0.0489263	-0.799199	0.398833	0.625247	-0.0736835	0.0257456	1	-0.0162426	0.115338	0.857733	0.0574409
P28838	LAP3	2.09955	0.0336296	0.839722	1.40802	0.0567764	0.53502	1.92816	0.0535086	0.607716	0.0583922	0.923028	0.0338917	0.835234	0.388383	-0.304702	0.573669	0.959534	-0.232006	0.240648	0.725081	0.0726959
Q6PKG0	LARP1	0.279468	0.630927	0.17394	0.664485	0.260327	0.301013	1.0222	0.188594	0.469724	1.49749	0.094727	0.659003	0.452632	0.58993	0.127073	0.659776	0.955518	0.295784	0.397947	0.580068	0.168711
Q9P2J5	LARS1	1.05443	0.152544	0.639463	0.750517	0.216493	0.38471	1.09702	0.169417	0.53008	0.834447	0.264612	0.40796	0.385784	0.631251	-0.254753	0.133628	1	-0.109383	0.254535	0.717433	0.14537
Q14847	LASP1	0.371271	0.535487	0.134963	0.210486	0.668904	0.0798512	0.0455332	0.93876	-0.0172329	0.191897	0.757727	-0.0656586	0.227097	0.769874	-0.0551117	1.04709	0.916957	-0.152196	0.440213	0.547105	-0.097084
O43561	LAT	0.218916	0.699549	-0.201942	0.599068	0.297226	-0.36332	0.37396	0.559437	-0.260738	0.0249213	0.965616	-0.0230213	0.333528	0.675093	-0.161377	0.0814085	1	-0.0587952	0.272875	0.699972	0.102582
P18428	LBP	0.826851	0.228916	0.632651	0.31867	0.533198	0.350462	0.285927	0.646214	0.237732	0.669922	0.33969	0.275352	0.311733	0.692452	-0.282189	1.14393	0.913933	-0.394919	0.0890304	0.889709	-0.11273
Q14739	LBR	1.98678	0.0389442	0.799628	2.51367	0.00960777	0.973396	1.57045	0.0851839	0.50499	1.22679	0.142265	0.615441	0.224631	0.770654	0.173768	0.719341	0.936577	-0.294638	1.18351	0.248662	-0.468406
P04180	LCAT	2.44609	0.0258103	-0.917344	4.25894	0.00235294	-1.7043	2.04575	0.0470177	-0.78774	1.21065	0.145285	-0.654504	1.57078	0.243741	-0.786954	0.17578	1	0.129604	1.536	0.196063	0.916559
P06239	LCK	0.590767	0.353721	-0.459375	2.66975	0.00810209	-1.04529	0.561921	0.410913	-0.390265	0.833595	0.264072	-0.420931	1.03593	0.331926	-0.58591	0.1238	1	0.0691097	1.31941	0.237696	0.65502
Q9UIC8	LCMT1	3.22183	0.0145846	1.15011	2.46196	0.0105158	1.23767	4.18937	0.013	1.4179	2.99037	0.0246118	1.19367	0.0830024	0.913357	0.0875614	0.982232	0.929116	0.267792	0.252361	0.718424	0.180231
P80188	LCN2	0.545145	0.385086	0.265623	1.72677	0.0311471	0.663688	1.34947	0.118737	0.300343	1.18244	0.150633	0.362576	1.09426	0.319113	0.398066	0.0537119	1	0.0347198	0.873801	0.335194	-0.363346
P13796	LCP1	1.24401	0.110822	0.398079	1.56323	0.0425868	0.323168	1.08762	0.17117	0.290557	1.93973	0.055209	0.209935	0.176283	0.814509	-0.0749107	0.157944	1	-0.107521	0.0545802	0.929163	-0.0326103
Q13094	LCP2	0.848599	0.221468	-0.498105	1.01222	0.123795	-0.521598	1.2441	0.137057	-0.580675	1.36671	0.115565	-0.629908	0.0381319	0.958879	-0.0234928	0.149534	1	-0.0825699	0.24117	0.724846	-0.0590771
P00338	LDHA	1.06784	0.149498	0.26115	2.07654	0.0183406	0.35366	1.33588	0.12054	0.261736	0.165507	0.787874	0.0575638	0.255	0.739948	0.0925106	0.00105078	0.998859	0.0005867	0.612964	0.441371	-0.0919239
P07195	LDHB	1.114	0.137345	0.324669	1.27936	0.0721327	0.285896	0.311062	0.623145	0.171875	0.756295	0.295631	0.2107	0.089391	0.909419	-0.038773	0.196615	1	-0.152794	0.269464	0.701621	-0.114021
O95202	LETM1	0.497752	0.41979	-0.17872	0.929475	0.146995	-0.30645	0.283276	0.648523	-0.106721	1.07592	0.175926	-0.303462	0.442364	0.596234	-0.127729	0.265283	1	0.0719986	0.521612	0.494181	0.199728
P09382	LGALS1	1.59554	0.0656253	-0.44342	3.93438	0.00262857	-0.719873	1.63876	0.0765521	-0.423373	1.72974	0.0702291	-0.437532	1.03742	0.332291	-0.276453	0.0791107	1	0.020047	1.40016	0.222359	0.2965
P17931	LGALS3	0.129196	0.818988	0.104535	1.0223	0.121464	0.547267	0.308006	0.624626	0.256338	0.552854	0.416887	0.263044	1.60068	0.240309	0.442731	0.298248	1	0.151802	0.607298	0.44481	-0.290929
Q08380	LGALS3BP	0.3468	0.56107	0.263905	0.210166	0.668989	-0.146416	0.306801	0.625519	-0.195422	0.235188	0.707817	-0.165003	0.571094	0.50804	-0.410321	1.20357	0.905839	-0.459326	0.0461881	0.940722	-0.0490055
O00182	LGALS9	0.397104	0.513238	0.325622	0.182066	0.708283	0.173126	0.0247158	0.966551	-0.0286482	0.363621	0.570045	0.451088	0.452965	0.589879	-0.152496	0.871572	0.925246	-0.35427	0.795736	0.361979	-0.201775
Q3ZCW2	LGALSL	2.02826	0.0368288	-0.809599	1.89956	0.0233792	-0.750168	1.80437	0.0620998	-0.70555	1.51327	0.0923073	-0.683366	0.153852	0.833007	0.0594315	0.316058	1	0.104049	0.0953358	0.880554	0.0446178
Q6ZUX7	LHFPL2	2.51552	0.0238692	-0.518193	0.564563	0.318931	0.206464	0.172789	0.773027	-0.126353	0.344076	0.588816	0.159703	2.17574	0.258385	0.724657	0.528342	0.960525	0.39184	0.46526	0.533928	-0.332817
Q8NHL6	LILRB1	0.138354	0.808236	0.126537	1.33283	0.0648784	0.65383	0.288551	0.644451	0.188987	0.331626	0.600815	0.213886	1.00751	0.336104	0.527292	0.0848098	1	0.0624496	1.16249	0.255935	-0.464843
Q8N423	LILRB2	0.456821	0.454748	0.200157	0.112099	0.813144	0.12266	0.200403	0.740347	0.275448	0.552889	0.417092	-0.194249	0.0704646	0.921191	-0.0774972	0.0506859	1	0.07529	0.0702072	0.911363	0.152787
O75022	LILRB3	1.68607	0.0581216	0.862591	2.52906	0.0095873	1.24359	1.06234	0.177258	0.655518	1.35146	0.118553	0.764544	1.34438	0.276562	0.380995	0.554945	0.962964	-0.207073	2.58405	0.133939	-0.588068
Q9UHB6	LIMA1	0.7483	0.264583	-0.343357	0.536826	0.337801	-0.227262	1.3881	0.111088	-0.493092	1.30103	0.12811	-0.620283	0.232564	0.762854	0.116095	0.330186	1	-0.149735	0.504307	0.508692	-0.26583
P48059	LIMS1	0.531714	0.394385	-0.215468	1.27365	0.0729176	-0.490043	1.57224	0.0848115	-0.544308	0.225942	0.718484	-0.107936	0.512463	0.549419	-0.274575	1.08959	0.91845	-0.328841	0.109019	0.864067	-0.0542652
P38571	LIPA	1.13161	0.133715	-0.725958	2.0676	0.0185146	-1.05081	1.16272	0.152539	-0.666152	0.944299	0.217158	-0.698545	0.698132	0.448393	-0.324855	0.122639	1	0.0598061	1.06683	0.27992	0.384661
P49257	LMAN1	3.10444	0.0172821	0.589209	3.74321	0.00353191	0.784362	3.18061	0.0185946	0.571788	2.90083	0.0258586	0.647525	0.753757	0.425943	0.195153	0.0599979	1	-0.017421	1.33333	0.238769	-0.212574
Q12907	LMAN2	2.25591	0.02784	0.534642	2.66174	0.00811927	0.489197	2.36155	0.0353051	0.451667	2.89941	0.0256	0.510931	0.145671	0.842548	-0.0454445	0.353313	1	-0.0829742	0.256525	0.716144	-0.0375298
P02545	LMNA	0.869307	0.213342	0.406508	1.91903	0.0227787	0.543428	0.997349	0.196415	0.323241	1.16465	0.154911	0.291899	0.298172	0.700954	0.13692	0.10344	1	-0.0832676	0.413394	0.567649	-0.220188
P20700	LMNB1	2.75116	0.0222985	1.12875	3.47774	0.00397163	1.26419	3.13145	0.0181728	1.03426	3.27441	0.02384	1.01274	0.213734	0.780149	0.135438	0.174139	1	-0.0944927	0.390922	0.587672	-0.229931
Q03252	LMNB2	0.727693	0.274435	0.390698	1.74377	0.0303687	0.903976	1.01443	0.191002	0.468645	0.898638	0.235481	0.302553	1.27219	0.278673	0.513279	0.402209	0.98122	0.0779472	0.961071	0.304805	-0.435331
Q8IWU2	LMTK2	0.488758	0.427279	0.283543	1.4345	0.0540648	0.440817	0.565421	0.408473	0.253045	0.725282	0.310237	0.344732	0.340405	0.66642	0.157274	0.0454858	1	-0.0304977	0.663688	0.420114	-0.187772
Q9UIQ6	LNPEP	1.59942	0.065541	0.63349	2.84897	0.00624363	0.932995	2.70905	0.0245135	0.856302	1.72405	0.0706825	0.587524	0.89696	0.367477	0.299505	0.694203	0.958162	0.222812	0.255509	0.717121	-0.0766937
Q9C0E8	LNPK	0.153507	0.785562	0.108457	0.112048	0.812978	0.0833965	0.464152	0.482665	-0.266005	0.350003	0.581865	-0.222337	0.138812	0.849762	-0.0250603	0.640582	0.957436	-0.374462	0.577003	0.461881	-0.349401
P36776	LONP1	0.850231	0.220857	0.448734	1.04835	0.114634	0.464553	0.245388	0.68813	0.170648	0.250304	0.69055	0.163385	0.033189	0.96431	0.015819	1.16686	0.91593	-0.278087	0.901292	0.323787	-0.293906
P08519	LPA	0.0225991	0.961291	0.0501518	0.284314	0.571253	-0.48658	0.0658625	0.907577	-0.14262	0.0402787	0.946417	-0.0944466	0.744884	0.429881	-0.536732	0.199387	1	-0.192772	0.580282	0.460338	0.34396
Q8NF37	LPCAT1	0.0337261	0.948508	0.0404052	0.699569	0.241699	-0.514159	0.154654	0.79515	-0.187697	0.538529	0.426646	-0.38563	0.459092	0.585629	-0.386795	0.160657	1	-0.228102	1.05168	0.282856	0.531213
Q7L5N7	LPCAT2	2.06137	0.0352282	1.09858	2.62731	0.00847007	1.4279	0.894912	0.237277	0.481243	1.49088	0.0957989	0.798277	0.56712	0.5105	0.329321	1.14941	0.919254	-0.61734	2.11229	0.1458	-0.946661
Q6P1A2	LPCAT3	0.891374	0.205979	0.318059	0.475881	0.38557	0.238205	1.08755	0.17089	0.378131	1.15799	0.155337	0.442742	0.157852	0.828488	-0.0798548	0.167421	1	0.0600716	0.641327	0.430573	0.139926
Q92539	LPIN2	0.137996	0.808008	0.0903316	0.401981	0.445983	0.199043	0.103749	0.863571	0.0591759	0.563227	0.409461	0.218389	0.255545	0.739406	0.108712	0.0427739	1	-0.0311558	0.459937	0.537981	-0.139867
Q93052	LPP	0.971078	0.178411	-0.448985	1.34884	0.0632104	-0.57022	1.19549	0.146837	-0.58082	0.566036	0.407762	-0.407715	0.42939	0.603112	-0.121235	0.327955	1	-0.131836	0.019056	0.977096	-0.0106005
P50851	LRBA	3.80367	0.016	-0.597461	2.39	0.0114948	-0.687293	2.28881	0.0381423	-0.513042	2.80021	0.0272787	-0.715327	0.240563	0.755734	-0.0898323	0.449445	0.972143	0.0844181	0.492409	0.514999	0.17425
Q96II8	LRCH3	0.203903	0.718045	0.172496	0.0223852	0.962063	-0.0244242	0.12815	0.831207	0.178607	0.0303654	0.959546	0.0260614	0.198407	0.795362	-0.19692	0.00458919	0.997132	0.00611095	0.112402	0.861571	0.203031
P02750	LRG1	1.36681	0.0919486	0.658403	0.13734	0.777592	0.104344	1.1197	0.16271	0.396238	1.4558	0.100846	0.664675	0.817909	0.397003	-0.554059	0.505247	0.964714	-0.262165	0.39621	0.581822	0.291894
Q9H2I8	LRMDA	0.676422	0.301448	0.409789	0.894139	0.158484	0.478271	1.12405	0.162282	0.524213	1.69308	0.072682	0.493188	0.11758	0.877719	0.0684818	0.246244	1	0.114424	0.0597341	0.923808	0.0459421
Q07954	LRP1	2.87403	0.0194128	0.465376	0.060829	0.894684	0.0268364	0.918726	0.227334	0.214295	0.506442	0.452809	0.153929	1.47258	0.255206	-0.43854	1.10701	0.899185	-0.251081	0.942304	0.309444	0.187458
P42704	LRPPRC	0.179143	0.750085	-0.08284	0.341978	0.508129	-0.100869	0.530729	0.435637	-0.18524	0.206715	0.736822	-0.0779049	0.0443751	0.95087	-0.018029	0.230554	1	-0.1024	0.337726	0.635538	-0.0843712
Q9H9A6	LRRC40	0.684671	0.296715	0.390165	0.694957	0.244225	0.475815	1.0428	0.183966	0.659312	1.73724	0.0696955	0.790727	0.326827	0.680004	0.0856503	0.743872	0.949869	0.269148	0.544236	0.481829	0.183498
Q8N1G4	LRRC47	0.426855	0.484389	-0.151204	0.141097	0.772753	0.0635517	0.0651719	0.908063	0.0314571	0.109672	0.850831	-0.0490448	1.10301	0.31916	0.214756	1.37378	0.926886	0.182661	0.236059	0.729026	-0.0320946
Q8N9N7	LRRC57	0.160208	0.775712	0.0909283	0.364189	0.484733	-0.164413	0.0295294	0.96008	-0.0211838	0.00183279	0.997302	0.00133781	0.995579	0.33912	-0.255341	0.540122	0.964755	-0.112112	0.297974	0.67593	0.143229
Q96AG4	LRRC59	0.261165	0.648821	-0.12311	0.358445	0.490305	-0.18097	0.608546	0.379294	-0.243534	0.733148	0.305746	-0.357518	0.392378	0.628893	-0.0578598	0.477994	0.969206	-0.120424	0.205644	0.763384	-0.0625641
Q7L1W4	LRRC8D	0.0108194	0.980627	0.0134462	0.804181	0.191765	-0.676902	0.338084	0.595036	-0.329859	0.049864	0.934055	0.0605405	0.610129	0.488662	-0.690348	1.76469	0.954966	-0.343305	0.322465	0.650558	0.347043
Q32MZ4	LRRFIP1	1.51699	0.0728717	0.473502	2.32573	0.0128066	0.665967	0.798455	0.275388	0.23083	0.560978	0.410824	0.209112	0.446839	0.5938	0.192464	0.756382	0.955193	-0.242672	2.03257	0.147798	-0.435136
Q9Y608	LRRFIP2	0.374434	0.532747	0.16268	0.0117769	0.976326	0.00543823	0.142818	0.810917	0.0709278	0.388011	0.550039	-0.168889	0.34265	0.665773	-0.157241	0.193196	1	-0.0917519	0.182747	0.781541	0.0654896
Q9Y333	LSM2	1.7368	0.0528558	-0.495359	0.534167	0.339598	-0.18885	1.25552	0.135155	-0.474919	0.884224	0.241282	-0.290349	0.652754	0.464195	0.306509	0.0406938	1	0.0204403	0.580643	0.460369	-0.286069
Q9Y4Y9	LSM5	2.55419	0.0223529	-0.693343	2.16468	0.0160055	-0.701827	1.79682	0.0622982	-0.605965	2.4573	0.0331349	-0.857019	0.0253072	0.973543	-0.00848465	0.183415	1	0.0873779	0.255362	0.717195	0.0958626
P62312	LSM6	4.14642	0.0130909	1.48669	3.1405	0.00502857	1.22828	2.54143	0.0303867	0.906861	3.03682	0.0234937	1.18925	1.01047	0.336285	-0.258408	2.94405	0.5432	-0.579829	1.29323	0.239162	-0.321421
P33241	LSP1	0.941325	0.187831	0.451802	1.86589	0.0241459	0.645749	0.89388	0.237729	0.30357	0.98777	0.202944	0.3327	0.302197	0.700093	0.193946	0.268413	1	-0.148232	0.863896	0.33765	-0.342178
P09960	LTA4H	2.08682	0.0343805	0.954351	3.59244	0.00357377	1.27603	2.72692	0.024274	1.05711	1.88235	0.0580207	0.941174	0.789331	0.407691	0.321677	0.094785	1	0.102757	0.356308	0.620562	-0.21892
Q14766	LTBP1	1.21609	0.115662	-0.538491	2.30504	0.0129082	-0.756751	1.80166	0.0619341	-0.771599	1.82354	0.061935	-0.971383	0.447266	0.594736	-0.21826	0.520076	0.961394	-0.233108	0.0176486	0.978118	-0.0148483
Q14767	LTBP2	3.18857	0.0154627	1.67952	2.13208	0.0168342	1.23622	2.87306	0.020704	1.09312	1.15278	0.156832	0.759152	0.663338	0.462435	-0.443298	0.912665	0.945929	-0.586401	0.141063	0.827466	-0.143103
Q9Y383	LUC7L2	1.87847	0.0440741	0.698121	2.37338	0.0118699	0.951366	1.61167	0.0800898	0.660197	0.585337	0.394498	0.279794	0.44707	0.594339	0.253245	0.057915	1	-0.0379234	1.58883	0.186325	-0.291169
P51884	LUM	2.25863	0.0279502	-0.8401	3.39776	0.00446341	-1.30104	1.48798	0.0956037	-0.721595	0.658946	0.345922	-0.484369	1.03149	0.333628	-0.460939	0.194846	1	0.118505	1.49167	0.207618	0.579444
Q9BS40	LXN	1.26826	0.106432	-0.483261	0.431776	0.420726	-0.203851	0.575329	0.40114	-0.377808	0.771042	0.289538	-0.386567	0.703851	0.447177	0.279411	0.157389	1	0.105453	0.258349	0.714057	-0.173958
Q5SQ64	LY6G6F	0.339898	0.566757	-0.275517	0.54541	0.332144	-0.46506	0.369681	0.563046	-0.402345	0.284831	0.651366	-0.175065	0.868655	0.37512	-0.189543	0.17316	1	-0.126828	0.109497	0.864026	0.0627151
P07948	LYN	1.06497	0.150246	0.408409	1.57687	0.0414707	0.604816	1.09941	0.168763	0.323161	0.804957	0.277	0.292908	0.912594	0.361024	0.196407	0.193861	1	-0.0852478	0.663866	0.420172	-0.281655
O75608	LYPLA1	1.0342	0.159075	-0.235075	1.45693	0.0520395	-0.477726	0.488038	0.464446	-0.158037	0.219153	0.724715	-0.0678608	0.5554	0.518435	-0.242651	0.224232	1	0.0770378	1.27624	0.23899	0.319689
O95372	LYPLA2	0.0347492	0.947019	0.0265381	0.646042	0.269911	0.407679	0.0725269	0.899019	0.0510468	0.157031	0.798573	-0.101011	1.47621	0.256693	0.381141	0.0496026	1	0.0245087	0.72685	0.392708	-0.356632
Q5VWZ2	LYPLAL1	0.403466	0.50818	-0.232914	1.24597	0.0768915	-0.470173	0.510947	0.449005	-0.245245	0.843185	0.260521	-0.452953	0.537136	0.527511	-0.237259	0.0238224	1	-0.0123314	1.26185	0.238667	0.224927
Q99698	LYST	0.111675	0.837498	-0.0464325	0.24385	0.62258	0.136095	0.191085	0.752077	-0.1006	1.0853	0.173311	-0.429759	0.280651	0.717143	0.182527	0.106438	1	-0.0541679	0.410696	0.569602	-0.236695
Q9Y5Y7	LYVE1	0.415842	0.496111	-0.35751	1.80059	0.0273264	-1.00343	0.180901	0.763007	-0.164305	0.552481	0.416944	-0.34443	1.54321	0.248146	-0.645916	0.25545	1	0.193205	1.32469	0.240399	0.839121
Q8WZA0	LZIC	2.28336	0.028132	-0.682056	2.31964	0.0128459	-0.564655	1.64743	0.0753765	-0.71913	2.66135	0.0297949	-0.701835	0.453083	0.590184	0.117402	0.0484208	1	-0.0370739	0.291821	0.681117	-0.154475
P20645	M6PR	0.944322	0.187109	0.156646	1.31488	0.0674649	0.185794	0.417638	0.522282	0.0907051	0.0170456	0.977307	-0.00883141	0.110428	0.886944	0.0291485	0.198168	1	-0.0659405	0.603917	0.447239	-0.095089
Q9UPN3	MACF1	0.474965	0.437538	-0.158426	0.693706	0.244815	-0.178898	0.157038	0.793272	-0.069384	0.00131667	0.997815	-0.000548172	0.0657194	0.924725	-0.0204716	0.280795	1	0.0890423	0.349353	0.624689	0.109514
O75367	MACROH2A1	2.20062	0.0298971	0.714218	2.68236	0.00815094	1.18975	2.94979	0.0193514	0.702937	1.24323	0.138723	0.406038	0.816841	0.397303	0.475528	0.0216802	1	-0.0112804	0.886897	0.3319	-0.486808
Q13257	MAD2L1	1.12035	0.136257	0.718957	3.34014	0.00461878	1.38403	2.48158	0.0307723	1.08681	0.817687	0.271485	0.561027	1.43108	0.257304	0.665074	0.741315	0.946733	0.367852	0.761885	0.371215	-0.297222
Q9UNF1	MAGED2	1.3473	0.0942176	-0.599614	2.58872	0.00886258	-0.785316	2.64124	0.0269182	-0.813509	3.32714	0.0206809	-1.07295	0.781327	0.413377	-0.185703	0.390813	0.980808	-0.213895	0.0693319	0.912414	-0.0281921
Q9H0U3	MAGT1	0.653304	0.313493	-0.35237	0.359658	0.488943	-0.228089	0.247868	0.684504	-0.164293	0.102148	0.862274	-0.0918165	0.386675	0.631203	0.124281	1.04124	0.923	0.188077	0.112707	0.861656	0.0637959
P33908	MAN1A1	0.301899	0.608662	0.153029	0.426853	0.42502	-0.180778	0.529724	0.435778	-0.132408	0.0182063	0.975928	0.00625381	0.815398	0.396668	-0.333807	0.707706	0.945564	-0.285437	0.110128	0.862831	0.0483704
Q16706	MAN2A1	0.212125	0.707774	0.222579	0.763785	0.210984	0.583411	0.692409	0.32998	0.495349	0.400106	0.539793	0.318311	0.99244	0.338665	0.360832	0.598411	0.96397	0.27277	0.308112	0.6671	-0.0880615
O00754	MAN2B1	2.08511	0.034301	-0.644356	2.30221	0.0129359	-0.737786	1.28088	0.131005	-0.474004	1.43493	0.102905	-0.480495	0.367825	0.644555	-0.0934296	0.453059	0.975099	0.170352	0.674803	0.414395	0.263782
Q9NTJ4	MAN2C1	1.37351	0.0911049	-0.585124	2.69395	0.00808592	-1.06362	1.05802	0.178546	-0.560249	1.69561	0.0724145	-0.706247	0.9932	0.338347	-0.478492	0.0273226	1	0.0248753	1.20682	0.247047	0.503368
O00462	MANBA	0.941946	0.187712	-0.268927	1.61172	0.0385099	-0.53548	1.79681	0.0621851	-0.305072	2.16748	0.0442658	-0.340349	0.455529	0.587671	-0.266553	0.06932	1	-0.0361443	0.843224	0.344151	0.230409
P55145	MANF	0.11537	0.834552	0.0809669	0.149308	0.759198	0.10627	0.424338	0.516168	0.251627	0.281435	0.655363	-0.149991	0.0608026	0.929322	0.0253029	0.555532	0.965421	0.17066	0.757136	0.374846	0.145357
P27338	MAOB	1.82347	0.0476364	0.396926	0.614682	0.28881	0.238493	0.452532	0.49246	0.213057	0.703149	0.320318	0.189055	0.332473	0.67524	-0.158434	0.371293	1	-0.18387	0.0965675	0.87958	-0.0254364
P78559	MAP1A	0.124596	0.824372	-0.0577663	0.0716129	0.878193	-0.0403416	0.0604827	0.914941	-0.0360054	1.54349	0.0881775	-0.457801	0.0630658	0.927348	0.0174248	0.0286085	1	0.0217609	0.00583074	0.993875	0.00433617
Q66K74	MAP1S	0.608357	0.343275	-0.277605	0.0670311	0.88518	0.0410614	0.237988	0.695787	0.141672	0.591491	0.390363	-0.320999	1.10399	0.319406	0.318666	2.26335	0.780182	0.419277	0.290258	0.682306	0.100611
Q02750	MAP2K1	2.02228	0.0374139	0.71371	3.86759	0.00273418	0.869971	3.72615	0.0188333	0.777544	2.41423	0.0341322	0.68269	0.368144	0.644485	0.156262	0.116195	1	0.0638348	0.361886	0.614188	-0.0924271
P36507	MAP2K2	0.274244	0.63523	0.218784	1.06236	0.111532	0.474875	0.454706	0.49016	0.272796	0.54902	0.418624	0.324549	0.655147	0.464042	0.256091	0.117701	1	0.0540119	0.552897	0.477995	-0.202079
P46734	MAP2K3	0.592445	0.352839	0.338205	0.87395	0.165505	0.610383	1.26209	0.134263	0.670323	1.65676	0.0762516	0.599325	0.863882	0.377287	0.272178	1.42488	0.930144	0.332117	0.0943066	0.881451	0.05994
Q9NYL2	MAP3K20	0.166781	0.768397	-0.109203	0.443612	0.409962	0.343959	0.153849	0.796038	-0.205201	1.85884	0.0595341	0.562339	0.558716	0.515716	0.453163	0.0688905	1	-0.0959975	0.269094	0.701674	-0.54916
Q99683	MAP3K5	0.699706	0.288832	0.364817	0.206391	0.673303	-0.141756	0.165492	0.782369	0.122346	0.0703822	0.905864	0.0589235	2.42605	0.27552	-0.506573	0.735361	0.937376	-0.242471	0.860402	0.338276	0.264102
P27816	MAP4	0.137419	0.80843	-0.0606766	0.938835	0.144044	-0.371334	1.17201	0.150327	-0.2749	2.69633	0.0292055	-0.488565	1.021	0.335988	-0.310658	0.564678	0.959824	-0.214224	0.256283	0.716231	0.0964336
Q12851	MAP4K2	1.47609	0.0764481	-0.307605	0.606775	0.293108	-0.149053	0.607	0.380485	-0.245858	0.288745	0.647454	-0.165821	1.49251	0.254193	0.158553	0.194113	1	0.0617474	0.269558	0.702056	-0.0968052
P28482	MAPK1	1.74604	0.0519872	0.404947	3.97162	0.00275	0.790528	1.49531	0.0943001	0.406559	2.78489	0.0273871	0.54428	1.80498	0.254923	0.385581	0.00472383	0.997279	0.00161247	1.08303	0.276988	-0.383969
Q16539	MAPK14	0.474899	0.437373	-0.163563	0.12214	0.797776	0.0553993	0.734121	0.308513	-0.198508	0.608023	0.380037	-0.173891	0.959093	0.349079	0.218962	0.312619	1	-0.0349457	1.44767	0.218416	-0.253908
Q8NDC0	MAPK1IP1L	3.61447	0.0155714	-0.795448	2.23172	0.014369	-0.752898	3.13909	0.0182	-0.838175	2.97584	0.0243146	-0.682163	0.0845488	0.912332	0.0425499	0.119082	1	-0.0427269	0.235157	0.729616	-0.0852768
P45984	MAPK9	0.114829	0.83449	-0.0541582	0.0339037	0.942298	0.0239912	0.0467465	0.938597	-0.0206707	0.102062	0.862184	0.0588034	0.176	0.814515	0.0781494	0.0959283	1	0.0334875	0.113519	0.860708	-0.0446619
P49137	MAPKAPK2	1.65112	0.0618876	0.472425	1.0544	0.113536	0.527514	0.969653	0.206552	0.306845	0.372848	0.562751	0.222114	0.118117	0.877128	0.0550892	0.713121	0.935751	-0.16558	0.36412	0.612618	-0.220669
Q15691	MAPRE1	0.379093	0.528646	0.119999	0.0745112	0.87351	-0.0332706	0.0607577	0.915313	0.0408226	0.393998	0.544265	-0.156524	1.25431	0.279586	-0.153269	0.185121	1	-0.0791759	0.226077	0.742145	0.0740932
Q15555	MAPRE2	0.1453	0.798229	0.0873245	0.438285	0.415515	-0.18532	0.0866344	0.883587	-0.0360699	0.339402	0.593607	-0.137064	0.706714	0.445557	-0.272644	0.318745	1	-0.123394	0.620855	0.440394	0.14925
P29966	MARCKS	2.18629	0.0300942	0.903848	2.68282	0.00817021	1.25429	1.89719	0.0552562	0.689819	2.83934	0.0280727	1.00931	0.829935	0.38994	0.350441	0.795602	0.936948	-0.214029	1.67189	0.179621	-0.564471
Q7KZI7	MARK2	1.55316	0.069238	-0.451999	0.326209	0.525363	0.142368	0.853957	0.253254	-0.208451	1.45538	0.100733	-0.585683	2.11636	0.24419	0.594367	0.634789	0.956022	0.243548	0.727843	0.392512	-0.35082
P56192	MARS1	0.898352	0.202556	0.340246	1.196	0.0851223	0.364035	1.49653	0.0943169	0.507797	0.136739	0.819699	-0.0855955	0.0440623	0.951263	0.0237885	0.364332	1	0.167551	0.406819	0.573774	0.143762
P48740	MASP1	0.548005	0.382925	-0.429246	2.06224	0.018697	-1.14675	1.17996	0.148477	-0.671453	1.29041	0.130376	-0.665101	0.873132	0.376905	-0.717506	0.251179	1	-0.242207	0.506925	0.506552	0.475298
O00187	MASP2	0.376522	0.531453	0.316662	0.392783	0.454865	0.28902	0.291437	0.641882	0.22857	1.34938	0.118777	0.687102	0.0752536	0.918323	-0.0276426	0.217293	1	-0.0880922	0.0875447	0.890568	-0.0604496
P31153	MAT2A	1.28295	0.104123	-0.63717	1.45529	0.0521708	-0.686788	0.939111	0.22009	-0.616467	1.2142	0.144464	-0.651293	0.242258	0.754932	-0.0496178	0.032007	1	0.0207035	0.129449	0.838537	0.0703213
Q9NZL9	MAT2B	0.830384	0.22804	-0.325646	2.4449	0.0107372	-0.767544	0.486745	0.465744	-0.263587	0.700461	0.321351	-0.310134	1.34907	0.274819	-0.441898	0.0916811	1	0.062059	1.3825	0.226243	0.503957
P43243	MATR3	0.0608789	0.910127	0.0379704	0.59397	0.299849	0.288884	0.0839253	0.886325	0.0554012	0.328413	0.604126	0.199804	1.31701	0.274173	0.250913	0.0451441	1	0.0174309	1.46037	0.214938	-0.233482
Q7Z434	MAVS	0.218553	0.69966	-0.120638	0.928028	0.14734	-0.427222	0.619353	0.372271	-0.251936	0.799113	0.280106	-0.316561	0.805952	0.401102	-0.306584	0.447145	0.970787	-0.131298	0.650738	0.427678	0.175286
P11226	MBL2	1.88416	0.043694	1.40005	1.11627	0.0993894	0.924617	2.35376	0.0356303	1.20223	3.77257	0.0169524	1.64446	0.574541	0.506541	-0.475435	0.299141	1	-0.197822	0.551893	0.47753	0.277613
Q9NR56	MBNL1	0.802822	0.240192	0.462679	1.26242	0.0745146	0.689046	1.79929	0.0620584	0.650705	0.651812	0.350809	0.288527	0.483357	0.569733	0.226368	0.45043	0.972637	0.188026	0.101085	0.872115	-0.0383419
Q6ZWT7	MBOAT2	3.05491	0.0179277	0.584463	2.6566	0.00810023	0.688392	3.64542	0.021037	0.719031	1.07214	0.177172	0.447797	0.615684	0.486854	0.10393	0.590225	0.959305	0.134568	0.0739223	0.908216	0.0306381
Q96N66	MBOAT7	2.13818	0.0322298	0.924326	2.57428	0.00909317	1.16557	2.00633	0.0499177	0.885521	1.83797	0.0613333	1.16828	0.484721	0.569356	0.241245	0.0750838	1	-0.038805	1.17732	0.250262	-0.28005
P02686	MBP	0.0103415	0.980889	0.00580521	0.123816	0.796227	-0.0903316	1.7137	0.0694702	-0.529686	0.289682	0.647248	-0.198418	0.142984	0.846079	-0.0961369	2.18046	0.843077	-0.535491	0.649705	0.427514	-0.439354
P43121	MCAM	0.998929	0.169379	-0.683155	2.13331	0.016902	-1.40499	1.94507	0.0525765	-1.25582	1.43635	0.102655	-0.740031	0.748618	0.429605	-0.721835	0.631083	0.953992	-0.572665	0.282656	0.69204	0.14917
Q8IX19	MCEMP1	1.52256	0.072713	0.835043	2.24805	0.0142508	0.834577	1.42384	0.104748	0.821215	1.96417	0.0551017	0.990456	0.000383957	0.99963	-0.000466156	0.0133081	1	-0.0138283	0.0121177	0.985926	-0.0133621
P33993	MCM7	2.60099	0.0212698	1.56698	5.20833	0.00133333	2.16777	2.77921	0.0224857	1.61855	1.92733	0.0563022	1.49469	0.726873	0.435004	0.600791	0.0392606	1	0.0515648	0.736369	0.385433	-0.549226
Q6DN12	MCTP2	1.5186	0.0726242	0.665878	1.94967	0.0217778	1.06712	1.53721	0.0894298	0.689879	1.41876	0.10623	0.754397	0.884701	0.371879	0.401247	0.0680004	1	0.0240017	1.00553	0.294798	-0.377245
Q9ULC4	MCTS1	0.0418666	0.937728	0.0364346	0.455045	0.400852	-0.251728	0.525124	0.43894	0.319058	0.09159	0.87641	0.067881	0.562696	0.514354	-0.288163	0.527553	0.95819	0.282624	1.69787	0.1775	0.570787
Q8NE86	MCU	1.23602	0.111845	0.459262	1.92565	0.022656	0.660998	0.724457	0.313443	0.289159	0.782302	0.28794	0.357964	0.988775	0.340017	0.201736	1.11078	0.905165	-0.170103	1.21366	0.246613	-0.371839
P40925	MDH1	0.0696995	0.896877	-0.0254696	0.0643162	0.889764	0.0126369	0.147528	0.80368	-0.0528046	0.0540298	0.929968	0.0199215	0.0817016	0.914029	0.0381065	0.0374415	1	-0.027335	0.292229	0.681217	-0.0654415
P40926	MDH2	0.335898	0.569995	-0.106067	0.349152	0.500715	-0.0994202	0.568537	0.405936	-0.165854	0.289629	0.647024	-0.0930397	0.0169459	0.980882	0.00664673	0.197606	1	-0.059787	0.168101	0.797877	-0.0664337
Q86V88	MDP1	1.13192	0.13374	-0.668945	2.45445	0.0106029	-0.975249	0.907224	0.231492	-0.484241	0.855976	0.255208	-0.529538	0.497815	0.560202	-0.306304	0.206802	1	0.184704	1.66454	0.179984	0.491008
P23368	ME2	1.58173	0.0670607	-0.258376	2.34488	0.0123289	-0.32784	2.12209	0.044	-0.358604	0.792868	0.282947	-0.244871	0.238395	0.75914	-0.0694641	0.662657	0.960291	-0.100227	0.111099	0.86324	-0.0307632
Q13503	MED21	0.403166	0.508345	-0.820407	0.799054	0.194165	-1.29579	0.267267	0.664979	-0.600877	0.321203	0.611969	-0.602053	0.483899	0.569611	-0.475381	0.0781668	1	0.219529	0.468859	0.531296	0.69491
O15553	MEFV	2.47295	0.0243158	1.23039	2.50099	0.00980153	0.808126	2.62914	0.028175	0.771202	1.7323	0.0701924	0.814461	0.567729	0.510356	-0.42226	0.801887	0.947803	-0.459184	0.151085	0.817866	-0.0369244
A0A087WXM9	MEIKIN	0.0515309	0.922923	-0.0319134	1.85339	0.0245176	0.771116	0.332785	0.5999	-0.231937	0.976022	0.206784	0.491879	1.61222	0.243245	0.803029	0.225352	1	-0.200024	1.27397	0.237708	-1.00305
Q9Y316	MEMO1	0.820026	0.231615	0.161653	1.2726	0.0730103	0.329515	1.45858	0.0991224	0.243369	0.707521	0.317555	0.225001	0.796748	0.403947	0.167862	0.600647	0.96324	0.0817154	0.237365	0.727767	-0.0861469
Q12866	MERTK	0.514703	0.40702	-0.71916	1.20804	0.0830511	-1.44294	1.53017	0.0904254	-0.839083	1.7166	0.071079	-0.897387	0.583594	0.500106	-0.723784	0.0608707	1	-0.119923	0.40685	0.574069	0.603861
Q14696	MESD	1.10606	0.138643	0.433104	0.977489	0.133202	0.359761	0.423188	0.516754	0.20189	0.0593786	0.922393	0.0328037	0.152923	0.833708	-0.0733425	0.736856	0.939919	-0.231214	0.448052	0.545225	-0.157871
P50579	METAP2	0.47891	0.433478	-0.242043	0.340997	0.50896	0.205567	0.0657259	0.907258	0.0491348	0.29829	0.637559	-0.121519	1.13438	0.313262	0.44761	0.981854	0.926725	0.291178	0.676584	0.415526	-0.156432
Q9H8H3	METTL7A	0.184578	0.742142	0.0722668	0.0508956	0.9117	0.0216198	1.37955	0.112387	0.390642	0.486494	0.466984	0.233988	0.141112	0.848289	-0.050647	0.856448	0.923338	0.318375	2.02752	0.143226	0.369022
P55081	MFAP1	1.18126	0.122057	0.597168	2.25285	0.0141746	0.894819	0.248654	0.683621	-0.167018	0.777688	0.289452	0.439115	0.50567	0.553281	0.297651	0.894031	0.942184	-0.764186	1.83471	0.168201	-1.06184
P55083	MFAP4	1.01904	0.163462	0.806733	0.485235	0.378043	-0.318191	0.233976	0.698849	0.225115	0.448051	0.496741	-0.248099	1.19047	0.298062	-1.12492	0.459506	0.979776	-0.581618	0.578236	0.461847	0.543306
O95140	MFN2	0.0402742	0.939975	0.0322464	0.881321	0.163283	0.530889	1.66714	0.0738705	0.733731	0.58602	0.393885	-0.375526	2.33959	0.315704	0.498642	2.79974	0.4515	0.701484	0.648965	0.427149	0.202842
Q14728	MFSD10	0.290479	0.620172	-0.146602	0.414628	0.436249	-0.184053	0.589052	0.393263	-0.223831	0.150141	0.805994	-0.082099	0.0514921	0.941027	-0.0374514	0.13338	1	-0.0772289	0.0518809	0.933166	-0.0397776
O43451	MGAM	0.328767	0.579194	0.152255	0.970336	0.135108	0.501379	0.31839	0.614108	0.142495	1.1381	0.159465	0.316902	0.967006	0.349217	0.349124	0.0250577	1	-0.0097599	0.989199	0.296676	-0.358884
Q99685	MGLL	0.298031	0.611983	-0.191847	1.41251	0.0561471	-0.547346	0.282124	0.649057	-0.161661	0.384387	0.553911	-0.192589	0.904329	0.363923	-0.355499	0.0337647	1	0.0301861	0.906108	0.322102	0.385685
O14880	MGST3	0.458897	0.452719	-0.307994	2.35467	0.0122095	1.16133	0.793165	0.276908	0.434587	0.572231	0.402925	0.270303	2.24633	0.2643	1.46932	1.11978	0.909228	0.742581	2.48192	0.145659	-0.726741
Q96PC5	MIA2	0.169393	0.76446	0.202186	0.20442	0.675951	0.288709	0.292246	0.641226	0.564197	0.218829	0.724964	0.258062	0.0754922	0.918582	0.0865231	0.168991	1	0.362011	0.137681	0.831179	0.275488
Q5JRA6	MIA3	1.49327	0.0748806	0.616613	0.428905	0.423497	0.323129	1.271	0.132591	0.632306	0.475318	0.474908	0.329265	0.591279	0.497153	-0.293484	0.0191155	1	0.015693	0.253385	0.718764	0.309177
Q86YT6	MIB1	0.613459	0.33944	0.228846	0.20176	0.67927	0.100608	1.02894	0.18686	0.353231	1.14146	0.158815	0.369025	0.284525	0.716135	-0.128238	0.224644	1	0.124385	0.675851	0.415553	0.252624
Q8TDZ2	MICAL1	0.705735	0.286686	-0.273141	0.579135	0.309562	-0.295495	1.52135	0.0914795	-0.509679	0.0598503	0.921687	-0.0260185	0.0257437	0.973006	-0.0223534	0.443723	0.972384	-0.236537	1.39246	0.223059	-0.214184
Q7RTP6	MICAL3	0.388706	0.520312	-0.202284	0.977435	0.133154	-0.488306	1.08665	0.171155	-0.423739	0.852328	0.25702	-0.390414	0.392505	0.629046	-0.286023	0.458175	0.979659	-0.221456	0.154506	0.814578	0.064567
Q9BRT3	MIEN1	2.19598	0.0297703	-0.968041	1.76547	0.0290417	-0.694997	1.59461	0.0819941	-0.782559	1.86887	0.0586504	-0.833435	0.982429	0.342531	0.273044	0.579033	0.957995	0.185482	0.213616	0.753804	-0.0875622
Q8N108	MIER1	1.5201	0.0728654	1.11135	1.752	0.0298607	1.13951	1.41342	0.106882	0.828882	1.89953	0.057161	1.0889	0.0237675	0.974494	0.0281674	0.331013	1	-0.282465	1.4517	0.219106	-0.310632
P14174	MIF	0.488181	0.427665	-0.13546	3.08966	0.00523664	-0.712029	0.752372	0.298965	-0.256437	0.662789	0.34363	-0.208889	2.05273	0.235474	-0.576569	0.291815	1	-0.120976	1.35612	0.234098	0.455593
Q8N5J2	MINDY1	3.30635	0.0133559	-1.44649	3.0821	0.00518797	-1.22834	2.94668	0.019115	-1.38792	3.24198	0.022807	-1.31292	0.624203	0.481129	0.218156	0.110079	1	0.0585735	0.43017	0.553617	-0.159582
Q9H8M7	MINDY3	1.42003	0.0844706	-0.535376	2.79598	0.00691667	-1.06844	0.938564	0.220131	-0.436062	1.66276	0.0755127	-0.696758	1.50843	0.250748	-0.533067	0.150413	1	0.0993134	1.08484	0.277495	0.63238
Q14165	MLEC	0.895477	0.203843	0.271683	0.856863	0.170991	0.253256	0.656828	0.347544	0.242218	0.139956	0.816453	0.0713917	0.103235	0.897191	-0.0184269	0.103406	1	-0.0294647	0.0258341	0.966984	-0.0110378
P08253	MMP2	0.396821	0.513447	0.548933	0.137327	0.777329	-0.21655	0.255459	0.677767	0.279335	0.515092	0.445564	0.517129	0.716091	0.441265	-0.765482	0.267601	1	-0.269597	0.64582	0.428641	0.495885
P22894	MMP8	0.0625262	0.9086	-0.0376949	0.103534	0.827483	-0.0698151	0.482226	0.468978	-0.11666	0.441438	0.502284	-0.102981	0.0795969	0.913902	-0.0321201	0.162083	1	-0.0789646	0.101843	0.87092	-0.0468445
P14780	MMP9	2.25801	0.0278634	1.54299	3.99368	0.00279365	1.94861	5.0955	0	1.21201	3.09407	0.0250435	1.29852	0.359848	0.654649	0.405618	0.356438	1	-0.330982	1.45127	0.219097	-0.7366
Q13201	MMRN1	0.69566	0.29097	0.249289	0.112656	0.812854	-0.0513809	0.23825	0.69614	0.118049	0.143553	0.812882	0.0762695	1.41528	0.26	-0.30067	1.25429	0.877208	-0.13124	0.598475	0.450237	0.16943
P41218	MNDA	3.15628	0.0164444	0.880528	2.5084	0.00967692	0.861694	2.0603	0.0471436	0.732066	2.05812	0.0488654	0.725813	0.0403518	0.953655	-0.0188339	0.361976	1	-0.148462	0.572083	0.464682	-0.129628
Q7L9L4	MOB1B	0.337282	0.568831	-0.123151	1.14526	0.0935263	0.214505	0.821287	0.26615	0.31502	0.336259	0.596908	0.132111	1.93739	0.252421	0.337656	0.874001	0.931644	0.438171	0.198802	0.768111	0.100515
Q9Y3A3	MOB4	0.393748	0.515872	-0.18142	0.096105	0.8396	-0.0597366	0.218676	0.71704	-0.175657	0.622885	0.370895	-0.285487	0.638093	0.473936	0.121683	0.00635052	0.99734	0.00576324	0.168017	0.797888	-0.11592
Q13724	MOGS	0.154666	0.784786	-0.121346	2.09866	0.0177232	-0.710932	1.31869	0.124461	-0.42634	0.974276	0.206964	-0.326621	0.746249	0.429642	-0.589586	0.4224	0.97404	-0.304994	1.46327	0.217345	0.284592
O75352	MPDU1	0.646947	0.318203	-0.193841	0.0185041	0.967837	-0.00684967	0.358577	0.573226	-0.110966	0.647825	0.353539	-0.197691	0.377785	0.634826	0.186991	0.3542	1	0.0828747	0.222272	0.747677	-0.104116
P34949	MPI	1.3927	0.0883392	-0.267336	3.21835	0.00524201	-0.65356	2.25282	0.0390704	-0.485242	0.71993	0.311525	-0.207622	2.27905	0.275778	-0.386224	0.957727	0.940535	-0.217906	0.784814	0.36496	0.168318
O95866	MPIG6B	0.084308	0.874147	-0.0426224	1.38865	0.0587056	-0.437343	0.188517	0.754508	0.0986938	0.576591	0.400102	0.215267	1.12511	0.315792	-0.394721	0.328952	1	0.141316	1.1116	0.267854	0.536037
P05164	MPO	3.17958	0.0154203	0.502233	3.73964	0.00345833	0.682692	2.45137	0.03123	0.529192	2.39399	0.0346271	0.544717	1.45949	0.256467	0.180459	0.108862	1	0.0269588	0.590175	0.453869	-0.1535
Q00013	MPP1	2.67826	0.0218365	-0.857481	3.50669	0.0040292	-0.863673	2.32183	0.0373333	-0.759278	1.90872	0.0570799	-0.627333	0.0118814	0.988375	-0.00619164	0.1727	1	0.0982029	0.399681	0.578228	0.104395
Q6WCQ1	MPRIP	0.455072	0.455472	0.454504	0.431965	0.420692	0.399282	0.643977	0.355706	0.723789	0.834132	0.264014	0.775825	0.101753	0.897737	-0.0552217	0.216228	1	0.269285	0.400468	0.577959	0.324507
P25325	MPST	0.5226	0.400324	0.159724	0.515077	0.353965	0.18635	0.416393	0.523227	0.147567	1.19893	0.147865	0.345311	0.0423772	0.954051	0.0266266	0.0167046	1	-0.0121567	0.12069	0.852485	-0.0387833
P22897	MRC1	0.140477	0.805511	0.17403	0.077532	0.870044	0.0610617	0.488158	0.464504	0.454392	0.119318	0.838555	-0.112261	0.106714	0.891633	-0.112968	0.453767	0.974819	0.280362	0.469881	0.530427	0.39333
P49959	MRE11	0.876854	0.210725	-0.296442	0.414543	0.436216	0.200634	0.258767	0.674681	-0.125747	0.0531524	0.930329	0.0285217	1.67935	0.249672	0.497076	0.502381	0.964108	0.170695	2.22114	0.128359	-0.326381
Q9BV20	MRI1	1.08791	0.143673	0.475972	2.21276	0.0147347	0.757454	0.90619	0.232033	0.396457	2.10134	0.0470313	0.624068	0.880954	0.37406	0.281482	0.0926488	1	-0.0795155	0.977458	0.299833	-0.360997
P52815	MRPL12	0.121316	0.828681	0.0649821	1.67074	0.0345949	-0.466918	0.657589	0.347188	0.369281	0.347281	0.585598	0.129185	1.30613	0.27298	-0.5319	0.593509	0.961404	0.304299	1.30842	0.237713	0.8362
P82663	MRPS25	0.833545	0.226772	-0.633768	3.59079	0.00354472	-0.839447	2.19109	0.0409524	-0.554008	2.35797	0.0357751	-0.395898	0.199466	0.794267	-0.205679	0.0559836	1	0.0831347	0.537011	0.486656	0.221138
Q9Y2R9	MRPS7	1.02842	0.160953	0.753952	0.189375	0.697096	0.187956	0.490758	0.462351	0.47348	1.09055	0.171719	0.737857	0.566955	0.51033	-0.565996	0.140785	1	-0.280471	0.162438	0.803546	0.285524
P26038	MSN	2.39631	0.0257795	0.642376	3.2069	0.00507965	0.772633	2.5466	0.0304091	0.519378	2.09512	0.0471775	0.496081	0.393397	0.628591	0.130256	0.395951	0.97901	-0.122998	0.716871	0.393715	-0.253254
P26927	MST1	0.0553326	0.918418	0.0343109	0.711698	0.235535	-0.349927	0.0983064	0.869112	0.0528969	0.67201	0.338449	0.322334	0.676019	0.457732	-0.384238	0.0677261	1	0.018586	1.10513	0.27059	0.402824
P00846	MT-ATP6	0.00988374	0.980996	-0.00610097	0.631018	0.278442	0.387346	0.793902	0.276917	0.320402	0.246055	0.694913	0.175518	0.933799	0.354261	0.393447	1.52211	0.923255	0.326503	0.162771	0.802937	-0.0669441
P00395	MT-CO1	0.278253	0.631844	-0.135234	0.611441	0.290131	0.239463	0.671845	0.339905	0.239964	0.777723	0.289641	0.411655	2.02768	0.253519	0.374697	1.11719	0.903891	0.375198	0.00104518	0.998996	0.00050087
P00403	MT-CO2	1.19144	0.120302	-0.361987	0.401928	0.445873	-0.14271	1.11535	0.163718	-0.310331	0.744595	0.300242	-0.213416	0.699558	0.447373	0.219276	0.226911	1	0.051656	0.449037	0.544839	-0.16762
P00414	MT-CO3	0.156873	0.781601	0.0918182	1.54794	0.0438711	0.737916	0.822886	0.265591	0.436282	0.857354	0.254477	0.481451	1.21128	0.29162	0.646098	0.897164	0.942624	0.344463	0.729214	0.392218	-0.301635
P03905	MT-ND4	0.0241408	0.96193	-0.0143196	0.702197	0.240617	-0.280854	0.293305	0.640369	0.138791	0.0249475	0.965907	0.0152246	0.554157	0.517917	-0.266535	0.613587	0.96041	0.15311	0.833577	0.346056	0.419645
P02795	MT2A	1.27287	0.105505	1.16994	0.218065	0.659507	0.214546	0.282394	0.649129	0.23266	0.837534	0.262778	-0.634049	1.60848	0.239667	-0.955397	0.85595	0.92133	-0.937283	0.0155203	0.981122	0.0181137
O94776	MTA2	2.30081	0.028	0.827172	3.44742	0.00416216	1.0078	1.91236	0.0543679	0.669456	1.74248	0.069273	0.54119	0.284938	0.715493	0.180631	0.226572	1	-0.157716	1.32835	0.239243	-0.338347
Q13126	MTAP	0.0321613	0.950638	0.0265549	0.253935	0.610177	0.151057	0.00231957	0.993852	-0.00207787	0.713107	0.314841	0.338065	0.311404	0.692355	0.124503	0.0223022	1	-0.0286327	0.186878	0.777832	-0.153135
Q9NZJ7	MTCH1	1.10621	0.138716	-0.462689	0.491771	0.372903	-0.153731	0.0176872	0.977122	-0.0108778	0.161493	0.792545	-0.0723738	0.585486	0.50018	0.308957	1.05499	0.911232	0.451811	0.294369	0.679852	0.142854
Q86UE4	MTDH	0.531203	0.394549	0.242288	0.652523	0.266127	0.296633	0.187743	0.755698	0.105774	0.235966	0.706692	-0.139212	0.175608	0.814754	0.0543449	0.611964	0.960811	-0.136514	0.644648	0.428478	-0.190859
P11586	MTHFD1	0.386607	0.52176	0.282195	1.30723	0.0683606	0.729766	1.14194	0.15664	0.691267	2.26857	0.0388244	0.69083	1.53631	0.249446	0.447571	2.44635	0.682133	0.409072	0.0674123	0.915086	-0.0384995
Q9C0I1	MTMR12	0.0440497	0.934029	0.028054	0.349193	0.500858	0.184647	0.680216	0.335072	0.285973	0.254879	0.686049	0.132806	0.578931	0.504426	0.156593	2.18788	0.86016	0.257919	0.296269	0.67742	0.101326
Q13615	MTMR3	1.45054	0.0808708	0.992124	1.76504	0.0290163	1.19341	1.04436	0.183534	0.702411	0.393152	0.544849	0.364479	0.272153	0.723488	0.201288	0.757043	0.956143	-0.289713	0.685975	0.409779	-0.491
P42345	MTOR	0.422261	0.488928	-0.363264	0.721355	0.230307	-0.476238	0.185709	0.757871	-0.240749	1.40418	0.108386	-0.616176	0.0731843	0.91831	-0.112974	0.0932925	1	0.122515	0.139484	0.828747	0.235489
P58546	MTPN	0.18718	0.739646	-0.114686	0.199638	0.682444	-0.135995	0.245	0.688209	-0.170453	0.0190638	0.974837	0.0138355	0.0251237	0.973481	-0.0213093	0.0503139	1	-0.0557671	0.0506715	0.934911	-0.0344578
Q8N3F0	MTURN	2.50774	0.0242419	-1.22738	2.93921	0.00578616	-1.23534	2.03785	0.0473035	-1.22191	2.42566	0.0340628	-1.14073	0.0124045	0.987462	-0.0079567	0.00821905	0.999045	0.00546837	0.0157488	0.981156	0.0134251
P53602	MVD	0.707381	0.285888	-0.360642	0.128764	0.788526	-0.0785881	0.568408	0.405892	-0.331534	0.363239	0.570317	-0.213445	1.33378	0.278241	0.282054	0.0349081	1	0.0291077	0.503145	0.509366	-0.252946
Q14764	MVP	1.61392	0.0644243	0.604869	2.8735	0.00629586	0.842165	2.08401	0.0461087	0.585534	1.72197	0.0708562	0.529946	0.702615	0.446698	0.237295	0.0380865	1	-0.0193359	1.12013	0.26704	-0.256631
P20591	MX1	1.58424	0.0667388	1.49776	0.274745	0.583976	-0.216984	0.397815	0.538377	-0.199796	0.0187626	0.975007	0.0147434	2.07876	0.231781	-1.71474	1.32147	0.896247	-1.69755	0.0145989	0.982923	0.0171879
P84157	MXRA7	1.05619	0.152422	1.3886	1.55768	0.0430518	1.22187	0.869578	0.247912	0.408527	0.0813094	0.890061	0.0990628	0.217491	0.775871	-0.166735	0.573276	0.957042	-0.980076	0.798805	0.360762	-0.81334
Q96S97	MYADM	0.34136	0.566029	0.21749	0.817596	0.186335	0.382904	1.27929	0.131308	0.543603	0.0346295	0.954653	-0.035343	0.482701	0.569323	0.165415	0.894985	0.945456	0.326114	0.584772	0.456189	0.160699
Q00872	MYBPC1	0.587636	0.355234	1.8913	0.654931	0.264909	1.03183	0.914749	0.228322	0.900596	0.620283	0.372808	0.281187	0.184078	0.809155	-0.859465	0.260734	1	-0.990704	0.136304	0.832788	-0.131239
Q969H8	MYDGF	3.35829	0.0135094	-0.789921	3.30509	0.00489583	-1.22987	3.1836	0.0187042	-0.828985	3.18287	0.0242581	-0.807087	1.03465	0.33254	-0.439953	0.0793255	1	-0.0390644	0.851886	0.343665	0.400888
P12882	MYH1	0.470655	0.441554	1.21926	0.822445	0.184841	0.898042	0.262757	0.670063	0.207158	0.0475737	0.936661	-0.0194559	0.0651704	0.925426	-0.321216	0.321207	1	-1.0121	0.413303	0.567396	-0.690884
P35580	MYH10	1.21297	0.116304	0.636224	2.134	0.0168925	1.05186	2.04926	0.046799	1.09678	1.88103	0.0579381	0.745356	1.00524	0.337499	0.415633	1.27869	0.877824	0.46056	0.104249	0.867826	0.0449265
Q7Z406	MYH14	0.121856	0.828171	0.226364	0.291341	0.562524	-0.415798	0.284754	0.647321	-0.408401	0.176101	0.775789	-0.306997	0.579201	0.504585	-0.642162	0.808396	0.944902	-0.634765	0.0116483	0.986457	0.00739708
Q9UKX2	MYH2	0.438329	0.472599	1.54394	0.106091	0.823871	0.197502	0.635008	0.361402	0.455598	0.356908	0.575491	-0.21707	0.249676	0.747245	-1.34643	0.309174	0.998278	-1.08834	0.129466	0.838858	0.258097
P12883	MYH7	0.550931	0.382053	1.53929	0.225704	0.647936	0.187991	0.980963	0.202508	0.372015	0.218203	0.725952	0.087828	0.355946	0.658492	-1.35129	0.351762	1	-1.16727	0.341321	0.633045	0.184024
P35579	MYH9	2.72642	0.0218333	0.685728	2.76393	0.00709	0.693727	2.34126	0.0365	0.575035	1.32353	0.123309	0.471921	0.0249952	0.973141	0.00799904	0.565189	0.963058	-0.110693	0.407668	0.573748	-0.118692
P05976	MYL1	0.213068	0.706752	0.341685	0.466276	0.39355	-0.380677	0.31449	0.618982	-0.284265	1.02294	0.192087	-0.567553	0.463556	0.584143	-0.722362	0.579769	0.95799	-0.62595	0.168999	0.797054	0.0964119
O14950	MYL12B	0.786846	0.247499	-0.328513	1.15867	0.090772	-0.365131	1.01371	0.191217	-0.395402	1.21832	0.144085	-0.604204	0.130607	0.86062	-0.036618	0.14526	1	-0.0668896	0.105984	0.866445	-0.0302715
P10916	MYL2	0.411349	0.500221	1.25032	0.11243	0.813074	0.207516	0.233009	0.699194	0.329163	0.0778817	0.893974	-0.0639819	0.223703	0.770001	-1.0428	0.43507	0.972551	-0.921153	0.0438315	0.945225	0.121648
P08590	MYL3	0.676708	0.301394	1.17497	0.210421	0.668793	0.31485	0.510742	0.449067	0.592112	0.0179463	0.975831	0.0273258	0.355423	0.658428	-0.86012	0.481557	0.968355	-0.582859	0.207823	0.761025	0.277262
P12829	MYL4	0.916319	0.196774	-0.260159	0.148501	0.760374	-0.0745857	0.535237	0.431275	0.182031	0.129395	0.829017	0.079414	0.591741	0.49721	0.185573	1.56317	0.935532	0.44219	0.637028	0.433793	0.256617
P60660	MYL6	2.34804	0.0276255	-0.817772	3.44547	0.00421477	-0.935596	2.54358	0.0305698	-0.92166	2.72886	0.0280576	-1.19525	0.310244	0.692203	-0.117824	0.177625	1	-0.103888	0.0333526	0.958711	0.0139359
P24844	MYL9	1.40279	0.0872939	-0.589254	3.2098	0.005125	-0.751519	2.3721	0.0351688	-0.797544	1.67848	0.074045	-0.833265	0.391073	0.629536	-0.162264	0.572444	0.955818	-0.208289	0.136687	0.8322	-0.0460251
Q15746	MYLK	2.60402	0.0213404	-0.880438	5.34105	0.00266667	-1.09566	3.32928	0.0203137	-1.04986	2.31233	0.0374091	-0.985421	0.459121	0.585993	-0.215218	0.520491	0.962878	-0.169418	0.0864501	0.892936	0.0458004
Q96A32	MYLPF	0.370931	0.535736	1.23486	0.0387524	0.932839	0.0552934	0.217728	0.718449	0.202506	0.0468245	0.937149	-0.02329	0.262365	0.733503	-1.17957	0.329537	1	-1.03236	0.102121	0.871712	0.147212
Q92614	MYO18A	2.22199	0.0287114	0.482299	2.86617	0.00628571	0.639318	2.31558	0.0372549	0.457984	1.72644	0.0704804	0.416228	0.486239	0.568269	0.157019	0.0723493	1	-0.0243153	1.12192	0.266621	-0.181334
O00159	MYO1C	1.52378	0.0726076	-0.632266	1.65524	0.0352074	-0.508345	2.03995	0.0473	-0.735535	2.44126	0.0334679	-0.635656	0.603875	0.491534	0.12392	0.397443	0.980712	-0.103269	0.789158	0.364101	-0.227189
O00160	MYO1F	0.923408	0.193877	0.296135	1.38477	0.0588571	0.361324	0.666924	0.34228	0.189176	0.598973	0.385483	0.194115	0.205075	0.785799	0.0651886	0.450335	0.971768	-0.10696	0.692002	0.40718	-0.172148
B0I1T2	MYO1G	2.02199	0.0374196	-0.756356	2.19693	0.015043	-1.03057	2.20975	0.0405166	-0.948168	1.63392	0.0785824	-0.877587	0.633002	0.476181	-0.274219	0.492609	0.971054	-0.191813	0.285094	0.690403	0.0824066
Q9Y4I1	MYO5A	0.0478715	0.92972	0.0174358	0.320118	0.531446	0.0787983	0.0145165	0.979894	-0.0104549	0.35418	0.578128	-0.079591	0.241578	0.754935	0.0613625	0.0472053	1	-0.0278908	0.170331	0.796167	-0.0892532
Q13459	MYO9B	1.24544	0.110728	-0.383786	0.512285	0.356214	-0.21104	0.84374	0.256525	-0.275311	1.02832	0.191029	-0.323845	0.879159	0.374329	0.172746	0.410863	0.976992	0.108475	0.157616	0.810128	-0.0642715
Q9NP98	MYOZ1	0.427942	0.483043	1.08958	0.461924	0.396067	-0.783892	0.577622	0.399903	-0.363513	0.777494	0.289178	-0.185797	0.402476	0.622464	-1.87347	0.593267	0.959457	-1.45309	0.147536	0.819062	0.420379
O75113	N4BP1	1.88991	0.0435789	0.836833	5.44738	0.004	1.09468	3.41376	0.0200889	0.624766	1.61424	0.080488	0.575984	0.411508	0.61666	0.257843	0.344428	1	-0.212067	2.46415	0.14307	-0.46991
P41227	NAA10	2.32239	0.0276714	0.877922	3.10686	0.00508235	0.828749	2.07621	0.0459255	0.74126	2.74417	0.0287879	0.597749	0.102255	0.897834	-0.0491734	0.29175	1	-0.136663	0.404253	0.575804	-0.0874893
Q9BXJ9	NAA15	0.355852	0.551063	0.231485	0.889548	0.160333	0.512551	0.568707	0.406016	0.373804	0.120046	0.838457	0.0819992	0.769873	0.418634	0.281066	0.268441	1	0.142319	0.352203	0.623032	-0.138747
E9PAV3	NACA	2.26094	0.0279623	-0.6688	1.19934	0.0846115	-0.520087	1.07087	0.174768	-0.42212	1.55092	0.0874783	-0.568493	0.281384	0.717423	0.148713	0.791264	0.940759	0.24668	0.129109	0.838813	0.0979671
O95544	NADK	0.204648	0.717331	0.129476	1.313	0.0675626	0.434377	0.48326	0.468263	-0.198516	0.111514	0.848112	-0.0659237	0.611072	0.489232	0.3049	0.634187	0.953954	-0.327992	4.49894	0.112	-0.632892
Q6IA69	NADSYN1	0.845742	0.221834	0.30422	1.82482	0.0258186	0.601914	1.02342	0.188226	0.331854	0.0797172	0.891137	0.0471905	0.566228	0.510531	0.297694	0.0461235	1	0.027634	0.767652	0.369654	-0.27006
Q13564	NAE1	0.173553	0.758237	0.137049	0.965091	0.13623	0.56839	0.460145	0.486187	0.286269	0.0969095	0.869594	-0.0827908	1.0432	0.333796	0.43134	0.997227	0.943743	0.14922	0.540492	0.483421	-0.282121
P17050	NAGA	2.06616	0.0350189	-0.848055	2.11556	0.0173581	-0.539076	2.2274	0.0400816	-0.913588	1.11602	0.165104	-0.488477	0.872134	0.376133	0.308978	0.19365	1	-0.0655331	0.968166	0.303961	-0.374511
Q9UJ70	NAGK	0.279108	0.630977	-0.0789818	0.738214	0.222386	-0.17821	0.660438	0.346128	-0.142899	0.411717	0.530374	-0.127662	0.36311	0.650883	-0.0992279	0.431801	0.973019	-0.0639172	0.133987	0.836363	0.0353107
P54802	NAGLU	2.23069	0.0283765	-1.00036	2.85274	0.00619429	-1.32533	2.29491	0.0379623	-0.72061	2.31549	0.0373282	-0.908758	1.04095	0.332749	-0.324964	0.397134	0.980407	0.279753	1.09371	0.273522	0.604716
Q13075	NAIP	0.166206	0.769203	0.135988	0.0515481	0.910759	0.082152	0.99999	0.195528	1.05017	0.0430497	0.942556	0.035079	0.042292	0.953851	-0.0538356	0.921326	0.945096	0.91418	1.57551	0.190612	0.968016
P43490	NAMPT	1.89619	0.0431954	0.928759	3.6214	0.00359322	1.39529	2.98426	0.0192308	0.877708	1.73001	0.0703151	0.791467	1.33365	0.276757	0.466527	0.115752	1	-0.0510506	2.85348	0.136941	-0.517577
Q9NR45	NANS	0.0296941	0.954386	-0.0132008	0.294425	0.559184	0.0907654	0.0876896	0.882287	0.041283	0.581275	0.39681	0.157533	0.244748	0.753385	0.103966	0.104013	1	0.0544838	0.210858	0.758281	-0.0494823
P55209	NAP1L1	3.34478	0.0132143	-1.69519	4.61212	0.000571429	-1.6554	3.42117	0.0209524	-1.43874	3.56176	0.0197037	-1.63966	0.0732356	0.918911	0.0397926	0.597029	0.958455	0.256448	0.579303	0.460797	0.216656
Q99733	NAP1L4	1.67577	0.0591145	-0.31166	0.926003	0.147777	-0.255376	0.929048	0.223209	-0.260351	1.61868	0.0803647	-0.3277	0.155098	0.831339	0.0562843	0.116746	1	0.0513096	0.0187257	0.977068	-0.00497475
P54920	NAPA	0.332376	0.573951	-0.228743	0.0767739	0.870914	-0.0633812	0.346995	0.585557	-0.247383	0.234954	0.707599	-0.16958	0.388406	0.630757	0.165362	0.0251773	1	-0.0186398	0.447893	0.54512	-0.184002
Q99747	NAPG	1.75061	0.0519164	0.278575	1.73596	0.030668	0.31165	1.07534	0.173511	0.231541	2.02698	0.0512755	0.3306	0.176403	0.814797	0.0330753	0.275957	1	-0.0470341	0.457634	0.539228	-0.0801094
Q6XQN6	NAPRT	0.468808	0.443256	-0.142092	0.060786	0.894476	0.0223133	0.382857	0.550596	-0.169477	0.175833	0.775911	-0.0546947	1.64872	0.252825	0.164405	0.0494147	1	-0.0273853	0.474008	0.527366	-0.19179
O43776	NARS1	0.594862	0.351013	0.224363	3.57492	0.00368504	0.868132	1.73408	0.0675127	0.721692	3.64008	0.01808	0.366208	3.11894	0.121143	0.643769	1.28397	0.875866	0.497329	0.260019	0.713946	-0.14644
P49321	NASP	1.06335	0.150541	-0.420356	0.13258	0.784139	-0.0699993	0.978768	0.203348	-0.458304	0.83099	0.265081	-0.350483	1.77888	0.251856	0.350357	0.0557364	1	-0.0379478	1.20819	0.247466	-0.388305
Q8IW45	NAXD	1.32165	0.0987844	-0.326745	2.86757	0.0062807	-0.644133	0.924566	0.225072	-0.331742	0.875698	0.245436	-0.281356	1.64156	0.252479	-0.317389	0.0102386	1	-0.00499687	1.50586	0.202	0.312392
Q8NCW5	NAXE	0.625476	0.332009	-0.411578	1.23149	0.0790539	-0.644555	0.411036	0.526261	-0.296681	0.0726539	0.903232	0.0731037	1.11005	0.319642	-0.232978	0.189886	1	0.114897	0.834596	0.346327	0.347874
A2RRP1	NBAS	0.600211	0.347586	-0.2647	0.772189	0.20679	-0.370733	0.658411	0.346956	-0.299909	0.773516	0.289385	-0.270239	0.14342	0.845676	-0.106034	0.0601459	1	-0.0352095	0.13374	0.83592	0.0708242
Q6ZNJ1	NBEAL2	0.909746	0.198606	-0.311519	0.788872	0.199001	-0.313768	0.745829	0.302293	-0.258871	0.409116	0.532778	-0.173949	0.00471777	0.996327	-0.00224953	0.426005	0.973756	0.0526482	0.178825	0.78395	0.0548977
P41271	NBL1	0.104535	0.845781	0.152276	0.747039	0.218055	-0.564481	0.0927138	0.876828	0.0905838	0.411528	0.530391	-0.412172	1.05677	0.325646	-0.716756	0.0494381	1	-0.061692	1.62297	0.180324	0.655064
P13591	NCAM1	0.327282	0.58064	-0.271099	2.27906	0.0133313	-1.17435	2.91315	0.0194667	-0.944009	2.0206	0.0516345	-0.719387	1.4718	0.254304	-0.903251	0.887047	0.927654	-0.67291	0.366364	0.610491	0.230341
Q15021	NCAPD2	0.98156	0.174526	-0.541641	0.293889	0.559718	-0.248479	0.549971	0.420463	-0.317375	0.742635	0.300901	-0.457195	0.717012	0.441347	0.491613	0.47922	0.970314	0.25194	0.117831	0.85586	-0.0688957
Q15003	NCAPH	0.152949	0.785686	0.0957958	0.865201	0.167697	0.456037	0.721873	0.314059	0.345328	0.581414	0.396885	0.282916	1.06215	0.32387	0.360241	0.871928	0.929034	0.249532	0.243421	0.723379	-0.110709
Q6PIU2	NCEH1	1.43273	0.0832331	0.490518	0.896559	0.157627	0.305495	0.47793	0.472263	0.372972	1.71707	0.0713052	0.642846	0.430086	0.602937	-0.185023	0.119675	1	-0.117547	0.0924914	0.884582	0.0674763
A6NI72	NCF1B	0.231068	0.68438	0.1192	0.0610134	0.894812	0.0335526	0.128376	0.831451	-0.0592754	0.139437	0.817277	0.0613201	0.201116	0.79162	-0.0856472	0.441974	0.97283	-0.178475	0.207778	0.760829	-0.092828
P19878	NCF2	1.58707	0.066734	0.982849	2.90383	0.00615198	1.34705	2.38851	0.0349643	0.935265	1.95374	0.0556195	0.966922	0.463995	0.584188	0.364198	0.0601029	1	-0.0475838	0.84594	0.344045	-0.411782
Q15080	NCF4	1.54178	0.0706649	0.575959	2.54038	0.00952113	0.788343	2.38338	0.0349251	0.613284	2.39307	0.034481	0.633465	0.42909	0.603245	0.212384	0.0669479	1	0.0373257	0.717508	0.393779	-0.175059
O43639	NCK2	0.0778223	0.882936	-0.0536682	0.368322	0.480322	-0.206098	0.0929743	0.876874	-0.0678795	0.570783	0.40366	-0.412065	0.317531	0.685911	-0.15243	0.0223196	1	-0.0142113	0.270888	0.700822	0.138219
Q9Y2A7	NCKAP1	1.09862	0.140567	-0.510548	1.39821	0.0577478	-0.690182	1.56915	0.0853181	-0.884461	1.17179	0.153741	-0.520879	0.260774	0.735396	-0.179634	0.60108	0.963708	-0.373914	0.493856	0.514716	-0.194279
P55160	NCKAP1L	0.291278	0.619171	0.140535	0.65669	0.264155	0.28345	0.0785822	0.891429	0.0469116	0.671886	0.338348	0.299344	0.581728	0.502283	0.142915	0.33254	1	-0.093623	2.32394	0.122925	-0.236538
Q9NZQ3	NCKIPSD	3.3286	0.013614	-0.63543	2.59996	0.00882403	-0.599189	1.82183	0.0597463	-0.59804	2.32541	0.0371094	-0.895681	0.0735931	0.918894	0.0362415	0.0464464	1	0.0373905	0.00265268	0.997259	0.00114899
P19338	NCL	0.967385	0.179367	0.40677	2.09301	0.0177841	0.82483	0.623471	0.370083	0.321065	0.768549	0.290613	0.389489	0.904896	0.364438	0.41806	0.15006	1	-0.0857056	1.46762	0.218391	-0.503765
Q92542	NCSTN	0.419297	0.491875	-0.154428	0.00164336	0.99246	-0.00103302	0.388772	0.5463	-0.121578	0.816051	0.272147	-0.242524	0.340619	0.666349	0.153395	0.0868755	1	0.0328503	0.214236	0.753625	-0.120545
Q9NXR1	NDE1	0.116563	0.832935	-0.0565434	0.478787	0.383486	0.144817	0.195957	0.745852	0.0612137	0.187562	0.762195	0.0600605	0.538687	0.527155	0.20136	0.213627	1	0.117757	0.232562	0.732929	-0.0836033
O00483	NDUFA4	0.886944	0.207161	0.301453	3.1436	0.00506996	0.558254	1.86808	0.0570079	0.319514	1.4835	0.0967297	0.363383	0.5174	0.545118	0.256802	0.0372875	1	0.0180611	0.914551	0.3185	-0.238741
Q16718	NDUFA5	0.857458	0.218347	-0.200996	0.0133107	0.97428	0.00631371	0.479364	0.471643	-0.183666	1.662	0.0756082	-0.379597	0.904843	0.364	0.207309	0.0416361	1	0.0173294	0.318144	0.654324	-0.18998
Q16795	NDUFA9	0.0420427	0.937982	-0.0257275	1.92153	0.0227486	-0.847739	0.907368	0.231531	-0.443488	0.176571	0.775503	0.054542	1.05682	0.326171	-0.822012	0.680904	0.949817	-0.41776	0.511769	0.502627	0.404251
O14561	NDUFAB1	1.30446	0.100907	-0.511824	3.04168	0.00547143	-0.731987	1.74125	0.0669438	-0.528157	2.91999	0.0261474	-0.767673	0.393758	0.628945	-0.220163	0.0354745	1	-0.016333	0.672367	0.415669	0.20383
O75438	NDUFB1	0.50882	0.412039	0.201213	1.3485	0.063208	0.357617	1.20435	0.145477	0.369086	0.516984	0.444354	0.195042	0.310132	0.692446	0.156404	0.298303	1	0.167872	0.0298102	0.962588	0.0114685
Q9NX14	NDUFB11	0.528884	0.396193	0.316594	2.39764	0.0114545	0.848412	1.62067	0.078747	0.601932	0.480182	0.471487	0.289021	1.05799	0.325809	0.531818	0.611529	0.961141	0.285338	1.57	0.191	-0.24648
O43676	NDUFB3	0.901426	0.201742	-0.502791	0.658015	0.263598	-0.618116	0.0804448	0.890329	0.0512473	0.664438	0.343284	-0.265595	0.0834174	0.91286	-0.115325	0.668844	0.954563	0.554038	0.950009	0.306634	0.669363
P28331	NDUFS1	0.346052	0.561873	-0.113142	0.0621585	0.892364	-0.024942	0.00327192	0.99247	0.00156212	0.381059	0.555167	-0.14318	0.222624	0.770725	0.0881996	0.533437	0.964723	0.114704	0.0447961	0.943535	0.0265041
O75306	NDUFS2	0.350501	0.557584	-0.279216	1.25011	0.0764128	-0.68417	0.459473	0.486429	-0.314987	0.29254	0.642765	-0.262975	0.967251	0.349965	-0.404954	0.0697478	1	-0.0357716	1.97362	0.153791	0.369183
O00217	NDUFS8	0.767491	0.255025	-1.04529	0.813498	0.188186	-1.1131	0.62625	0.367871	-0.889743	1.36934	0.115558	-1.39368	0.0859723	0.911973	-0.0678024	0.722157	0.934114	0.15555	0.288435	0.685016	0.223352
P49821	NDUFV1	0.66149	0.308978	0.4605	0.0168622	0.969965	-0.0164602	0.436845	0.507319	0.383449	0.0589037	0.922514	0.0543798	1.2987	0.274621	-0.47696	0.0859547	1	-0.0770512	0.734761	0.387197	0.399909
P19404	NDUFV2	1.44747	0.0811727	-0.349302	0.0264232	0.955996	-0.0160851	1.01029	0.192377	-0.248966	1.01909	0.192886	-0.293301	0.620707	0.483461	0.333216	0.364869	1	0.100335	0.386155	0.593129	-0.232881
Q9NVZ3	NECAP2	0.00771251	0.984087	0.00523453	0.634256	0.276882	-0.301186	0.00187269	0.994509	-0.00107346	0.11961	0.838818	-0.0996223	0.87987	0.374181	-0.306421	0.00955988	1	-0.00630798	0.821917	0.349652	0.300113
Q15223	NECTIN1	2.30598	0.0279862	-0.956112	4.18418	0.003	-1.45831	2.73492	0.0246111	-0.83761	2.99084	0.0248095	-1.02587	1.31705	0.274875	-0.502198	0.553432	0.958779	0.118502	1.85408	0.165572	0.6207
P46934	NEDD4	1.81522	0.0480277	-0.733516	0.268556	0.591707	0.171283	0.0797276	0.890858	-0.0710346	0.0733685	0.902956	-0.0517704	3.11278	0.106	0.904798	1.38658	0.936978	0.662481	0.516174	0.498257	-0.242317
Q96PU5	NEDD4L	0.591108	0.353606	0.267922	1.4377	0.0539154	0.68835	0.921394	0.226182	0.435553	1.87201	0.0585738	0.730563	1.01422	0.334965	0.420428	1.11659	0.897282	0.167631	0.483595	0.521149	-0.252798
Q8TD19	NEK9	0.101583	0.849019	-0.0320377	0.328134	0.523458	0.123588	0.036236	0.949489	-0.0141575	0.801236	0.279238	0.226918	0.43616	0.59871	0.155626	0.0668819	1	0.0178802	0.73499	0.387137	-0.137745
Q9UMX5	NENF	3.13722	0.0163784	-0.987658	4.52488	0.000571429	-1.34945	3.86413	0.018	-1.01406	2.69256	0.0290068	-1.21326	0.968134	0.350591	-0.361797	0.0718356	1	-0.0264011	2.15806	0.142273	0.335395
Q92859	NEO1	0.911758	0.198375	-0.570728	2.09084	0.0178909	-1.03506	1.6364	0.0768637	-0.932261	1.21544	0.14471	-0.672726	1.25066	0.279911	-0.464331	0.737245	0.940831	-0.361533	0.128771	0.839024	0.102798
Q0ZGT2	NEXN	0.359292	0.546606	0.17231	0.177877	0.714517	-0.0659443	0.463369	0.483097	0.232564	0.340865	0.592512	-0.154198	0.716879	0.441128	-0.238254	0.0832644	1	0.0602539	0.684402	0.410439	0.298508
P19838	NFKB1	0.22849	0.687593	-0.106483	0.0673353	0.884735	0.0363258	0.208265	0.73029	-0.0749882	0.314113	0.619502	-0.111116	1.01874	0.336184	0.142809	0.0499951	1	0.0314945	0.190653	0.774273	-0.111314
Q8NBF2	NHLRC2	1.31361	0.0999348	-0.345184	2.52228	0.00957957	-0.771771	0.737429	0.306766	-0.284558	0.118541	0.838523	-0.0648251	1.30678	0.273632	-0.426588	0.173825	1	0.0606251	1.81951	0.168735	0.487213
Q5HYW2	NHSL2	0.621947	0.334003	0.360458	1.89677	0.0234475	0.562755	0.027071	0.963322	0.0168777	0.0501681	0.934072	-0.0349525	0.30867	0.693451	0.202298	0.541856	0.962013	-0.34358	1.96999	0.154637	-0.545878
Q9BZQ8	NIBAN1	0.703546	0.28738	0.525608	1.42887	0.0545806	0.863875	0.697008	0.327697	0.388382	0.703507	0.320198	0.426398	0.557438	0.516881	0.338267	0.234556	1	-0.137226	1.44624	0.219204	-0.475493
P14543	NID1	0.201349	0.721111	-0.11913	1.36996	0.061007	-0.438498	0.811486	0.269882	-0.297519	1.15461	0.15642	-0.455859	0.947089	0.351475	-0.319368	0.579884	0.958896	-0.178389	0.532115	0.48735	0.140979
Q14112	NID2	0.118868	0.831683	-0.0868126	0.734957	0.22359	-0.458746	0.0403441	0.945875	0.0337181	0.09044	0.878415	-0.0692505	0.539006	0.527045	-0.371933	0.246505	1	0.120531	1.35269	0.234821	0.492464
Q9GZT8	NIF3L1	0.0782732	0.882292	0.0492306	0.198919	0.682983	-0.0772457	0.171558	0.774341	-0.103038	0.101835	0.862373	-0.0454166	0.354849	0.659081	-0.126476	0.227497	1	-0.152268	0.0592803	0.924211	-0.0257919
Q9BPW8	NIPSNAP1	0.125461	0.824525	-0.177597	0.69975	0.241852	-0.754346	0.120127	0.844023	0.249723	1.03708	0.188519	-0.836727	1.30418	0.27265	-0.576749	0.231658	1	0.42732	0.689024	0.408226	1.00407
Q9UFN0	NIPSNAP3A	0.235117	0.681234	-0.196692	0.643081	0.271155	-0.303272	0.516469	0.446301	-0.291191	0.17151	0.780611	-0.126591	0.2267	0.770299	-0.10658	0.170861	1	-0.0944988	0.0236946	0.969491	0.0120815
Q86X76	NIT1	0.302089	0.608652	-0.111087	1.05196	0.113732	-0.267087	0.00598831	0.988532	0.00331879	0.195183	0.753212	0.0709671	0.576514	0.506083	-0.156	0.575326	0.958407	0.114406	0.673867	0.415192	0.270406
Q9NQR4	NIT2	0.601107	0.346965	0.203767	0.616273	0.287796	0.282549	0.818591	0.267491	0.213225	0.787299	0.286213	0.202399	0.106132	0.892566	0.0787819	0.0234504	1	0.00945816	0.144803	0.823525	-0.0693237
Q9NYR9	NKIRAS2	0.588861	0.354532	-1.13359	1.24899	0.0765138	-1.76769	1.02	0.188836	-1.46719	1.33359	0.122082	-1.12474	0.382944	0.632119	-0.634104	0.106863	1	-0.333604	0.119392	0.854132	0.3005
O15226	NKRF	2.59227	0.0212435	1.853	3.84986	0.00325926	2.74913	3.64165	0.0195862	1.42485	3.69829	0.0198182	1.89903	0.997463	0.338068	0.896132	0.433573	0.971696	-0.428144	1.66792	0.179805	-1.32428
Q9NPP4	NLRC4	1.14081	0.131554	0.861301	1.68514	0.0337706	1.38174	1.06879	0.175493	0.976253	0.55058	0.41817	0.59508	0.654407	0.464303	0.520441	0.0859396	1	0.114951	0.213526	0.753647	-0.405489
P15531	NME1	1.8606	0.0452701	0.609083	1.23659	0.0784513	0.507997	0.352295	0.579825	0.196034	1.44287	0.102349	0.490661	0.349882	0.663744	-0.101086	0.643342	0.954801	-0.413049	0.566142	0.468601	-0.311963
P22392	NME2	1.19614	0.119115	0.352501	1.04195	0.116592	0.2831	0.770996	0.288671	0.313884	1.51315	0.0921938	0.379657	0.140164	0.848167	-0.0694012	0.0471625	1	-0.0386173	0.092316	0.884556	0.0307838
O00746	NME4	0.634526	0.325539	0.213905	0.368877	0.479806	0.17241	0.814538	0.26913	0.659525	0.745906	0.300013	0.748983	0.119133	0.876397	-0.0414948	0.507891	0.962466	0.44562	0.834492	0.34598	0.487115
Q13287	NMI	3.78833	0.0145455	1.34565	3.89435	0.00273973	1.24055	2.08523	0.0460926	0.722296	1.94152	0.0557995	0.641685	0.212737	0.780753	-0.105096	2.37627	0.712444	-0.62335	1.63676	0.182885	-0.518254
P30419	NMT1	0.362078	0.544652	-0.147483	0.249029	0.616587	0.116384	0.278174	0.65321	-0.117911	0.442297	0.501726	0.194974	1.11473	0.319142	0.263867	0.117889	1	0.0295723	1.81176	0.168426	-0.234295
Q13423	NNT	2.0526	0.0354246	0.346395	1.68436	0.033765	0.419621	3.28641	0.0189474	0.361725	1.29935	0.128312	0.229337	0.153544	0.832992	0.0732262	0.0618729	1	0.0153297	0.166378	0.799406	-0.0578964
P69849	NOMO3	0.131251	0.816492	0.0521614	0.13264	0.784592	-0.0799564	0.0645431	0.908501	0.0302738	0.236425	0.706822	-0.0911297	0.328112	0.677864	-0.132118	0.0483516	1	-0.0218876	0.212699	0.755692	0.11023
Q15233	NONO	0.0561215	0.917244	0.0406792	0.176374	0.71642	0.129533	0.0227823	0.969486	0.0177402	0.781701	0.287951	0.343623	0.182146	0.810763	0.0888542	0.0400536	1	-0.0229389	0.273061	0.699843	-0.111793
O00567	NOP56	0.121218	0.828292	0.0500275	2.65709	0.00811872	0.690611	1.08182	0.172663	0.351809	0.250174	0.690172	-0.125015	3.3255	0.0673333	0.640584	1.74547	0.95941	0.301781	2.1567	0.140674	-0.338803
Q04721	NOTCH2	0.280686	0.630198	0.174937	0.370941	0.477327	-0.17232	0.320855	0.611476	-0.142849	0.219849	0.724534	-0.142579	1.09549	0.319903	-0.347256	0.607593	0.964287	-0.317785	0.062863	0.917394	0.0294712
P61916	NPC2	1.29196	0.102881	0.689597	1.89813	0.0234551	0.638203	1.75438	0.0655034	0.786835	2.0767	0.0483497	0.663122	0.0556267	0.935424	-0.0513935	0.187135	1	0.0972382	0.24288	0.723513	0.148632
Q8NDH3	NPEPL1	1.13514	0.133212	0.357417	0.00420778	0.988394	-0.00264549	0.423507	0.516605	0.274954	0.225507	0.718665	-0.108057	1.50907	0.251709	-0.360062	0.101986	1	-0.0824627	0.463298	0.536376	0.277599
P55786	NPEPPS	2.11224	0.0330727	-0.558007	2.58466	0.00878661	-0.659873	1.29689	0.128107	-0.369606	2.5408	0.0310052	-0.529308	0.301087	0.700862	-0.101866	0.603673	0.961544	0.188401	2.5951	0.138125	0.290268
Q9BXD5	NPL	0.698584	0.28925	-0.318424	0.388043	0.459979	-0.297505	0.148119	0.803502	-0.115548	0.289544	0.646885	0.125486	0.0357726	0.962521	0.0209194	1.03484	0.923039	0.202877	0.327356	0.645497	0.181957
Q8TAT6	NPLOC4	0.7632	0.256913	-0.251325	0.25709	0.606481	-0.12919	0.253904	0.678395	-0.147068	0.620169	0.37265	-0.205858	0.7608	0.420346	0.122134	0.400527	0.979806	0.104257	0.160788	0.806537	-0.0178776
P06748	NPM1	2.08618	0.034326	-0.784523	1.9438	0.022097	-0.751159	2.25645	0.039274	-0.737728	2.27473	0.0391241	-1.00934	0.0909373	0.908615	0.0333637	0.0843566	1	0.0467953	0.0206621	0.973895	0.0134315
Q86WQ0	NR2C2AP	0.774012	0.252935	0.171962	0.868881	0.166794	0.25293	0.404988	0.53094	0.226481	2.46061	0.0333333	0.415342	0.21777	0.775806	0.0809685	0.0753919	1	0.0545189	0.048916	0.935869	-0.0264496
P01111	NRAS	2.5674	0.0222111	-0.923113	3.55743	0.00372093	-1.22387	2.56153	0.0299422	-0.909227	2.64755	0.029764	-1.03164	0.964034	0.348799	-0.300752	0.0342265	1	0.0138855	1.24212	0.244118	0.314638
Q9UHY1	NRBP1	2.77214	0.0213333	-0.898786	3.78418	0.0032967	-1.18076	3.61315	0.0215484	-0.810321	2.48113	0.0321731	-0.923945	0.673185	0.458606	-0.28197	0.27859	1	0.0884651	1.73955	0.172526	0.370435
O43847	NRDC	0.201232	0.720998	0.117125	2.02459	0.0196609	0.80481	0.663947	0.344312	0.316589	0.373257	0.562521	0.199454	2.11377	0.242875	0.687685	0.77346	0.957654	0.199464	3.24505	0.1044	-0.488221
Q92686	NRGN	0.0319979	0.950736	-0.0332933	0.113394	0.811688	0.080361	0.01327	0.981849	0.0108833	0.236215	0.706923	-0.187893	0.0921	0.907641	0.113654	0.0594386	1	0.0441767	0.0833257	0.896648	-0.0694777
O14786	NRP1	3.38833	0.0138776	-1.30419	2.99622	0.00555405	-1.55562	4.37019	0.016	-1.1388	2.07897	0.0480767	-1.31031	0.26468	0.731711	-0.251429	0.233995	1	0.165384	0.687225	0.409551	0.416813
P46459	NSF	2.89765	0.0199223	0.674419	3.21368	0.00519457	0.721432	2.07492	0.0459947	0.632426	2.74856	0.0285496	0.739586	0.113733	0.883447	0.0470131	0.0608086	1	-0.041993	0.283195	0.691866	-0.089006
Q9UNZ2	NSFL1C	0.481947	0.431313	-0.202946	0.127412	0.790241	-0.0702068	0.64916	0.352749	-0.255525	0.126636	0.832689	0.0614769	0.320976	0.683828	0.13274	0.0796947	1	-0.0525784	0.493681	0.514509	-0.185318
Q08J23	NSUN2	0.11535	0.834284	-0.108348	0.0172502	0.969676	-0.0168495	0.121486	0.842716	0.118534	0.00229894	0.997197	0.00227814	0.245426	0.752548	0.0914988	1.14838	0.917097	0.226882	0.4409	0.547409	0.135384
Q9H0P0	NT5C3A	3.49514	0.0132	-1.49015	3.34128	0.00464444	-1.45869	2.56405	0.0298837	-1.20347	1.78219	0.0651148	-1.11901	0.0671556	0.923522	0.0314674	0.673042	0.956593	0.28668	1.17668	0.25045	0.255212
Q5TFE4	NT5DC1	0.247737	0.66481	-0.1136	0.738084	0.222331	-0.259051	0.0487335	0.935847	-0.0365273	0.153966	0.801606	0.0490589	0.247412	0.751299	-0.145451	0.121514	1	0.0770729	0.312844	0.660993	0.222524
P53384	NUBP1	0.0397898	0.940489	0.0232548	0.989294	0.130236	0.443206	0.383708	0.549859	0.224974	0.0114717	0.986471	0.00701218	1.00238	0.336897	0.419952	0.474694	0.971604	0.20172	0.305047	0.670099	-0.218232
Q02818	NUCB1	0.422818	0.488494	0.229688	0.836025	0.179475	0.296848	0.268035	0.664217	-0.142007	0.310323	0.623148	-0.137865	0.209559	0.782776	0.0671597	0.61978	0.960978	-0.371695	1.19998	0.246095	-0.438854
P80303	NUCB2	1.30356	0.100844	0.261454	2.06929	0.018507	0.409663	1.15974	0.152991	0.158175	0.372602	0.562805	0.075684	0.769344	0.417298	0.148209	0.597648	0.961643	-0.103279	1.57897	0.190521	-0.251488
Q9H1E3	NUCKS1	0.771719	0.254225	-0.508713	0.0240987	0.959333	0.0206482	0.513134	0.447669	-0.337867	1.29194	0.130024	-0.624685	0.950039	0.351668	0.529361	0.197981	1	0.170846	0.61091	0.44346	-0.358515
Q9Y266	NUDC	2.49187	0.0242523	0.957001	3.47601	0.00411189	1.05556	3.03944	0.0187097	0.645359	1.74726	0.0689895	0.419074	0.132433	0.857052	0.0985622	0.566403	0.962856	-0.311642	1.94071	0.161629	-0.410204
Q96RS6	NUDCD1	0.412504	0.499093	-0.153999	1.25006	0.0763573	-0.395232	0.843697	0.256363	-0.226935	0.243071	0.698918	-0.0914753	0.604122	0.491951	-0.241233	0.173277	1	-0.0729366	0.402834	0.576471	0.168297
Q8WVJ2	NUDCD2	0.529874	0.395728	-0.223928	0.249593	0.616183	-0.118777	0.223358	0.710779	-0.111268	0.0665518	0.910743	0.0351006	0.341463	0.667313	0.105151	0.207213	1	0.11266	0.0209847	0.973736	0.00750923
P50583	NUDT2	1.16913	0.124851	-0.412127	0.711642	0.235473	-0.330521	0.614256	0.375275	-0.224004	0.776146	0.289507	-0.300856	0.18888	0.805426	0.0816067	1.11128	0.907892	0.188123	0.390384	0.588367	0.106517
O43809	NUDT21	0.127766	0.820865	-0.153979	0.913356	0.152197	-0.695352	0.121229	0.842607	-0.141594	0.584445	0.394715	-0.552417	1.84047	0.253898	-0.541373	0.0163772	1	0.0123854	1.12403	0.266875	0.553759
Q9UKK9	NUDT5	1.92506	0.0409375	-0.629618	2.80176	0.00683905	-0.861958	1.40322	0.108396	-0.482412	1.78182	0.0650255	-0.642543	1.33591	0.279051	-0.232339	0.744126	0.952722	0.147206	1.72714	0.175259	0.379546
Q14980	NUMA1	1.89383	0.0431698	0.544364	2.56801	0.00917113	0.682453	2.1225	0.0442279	0.438348	1.95732	0.0555327	0.45493	0.329486	0.676766	0.138089	0.459654	0.98133	-0.106016	0.651989	0.427107	-0.244105
Q8TEM1	NUP210	0.334559	0.57126	-0.15379	0.237062	0.631111	-0.144012	0.150055	0.801026	-0.0871958	0.0471866	0.936515	-0.0310801	0.0236499	0.974523	0.00977821	0.501902	0.964512	0.0665941	0.1935	0.773871	0.0568159
P35658	NUP214	0.245264	0.668061	-0.128077	1.41474	0.0559104	-0.492324	0.504386	0.452902	-0.244154	0.455587	0.491034	-0.21383	2.30559	0.280625	-0.364247	0.211959	1	-0.116077	0.670016	0.416337	0.24817
Q9UKX7	NUP50	1.96805	0.0391435	0.554856	0.807798	0.190336	0.326923	2.02937	0.0477537	0.473246	0.529721	0.433401	0.259007	0.425249	0.60715	-0.227934	0.215648	1	-0.0816105	0.431765	0.552669	0.146323
P37198	NUP62	0.195394	0.729195	-0.0713402	0.164343	0.73472	0.0842346	0.121116	0.842557	0.0555031	0.224802	0.719037	-0.0953503	0.502033	0.555289	0.155575	0.617509	0.957648	0.126843	0.0487747	0.935531	-0.0287315
P52948	NUP98	1.17723	0.122877	1.24388	0.615918	0.28799	0.634749	1.08876	0.171066	0.885476	0.545259	0.421308	0.468729	0.690877	0.450002	-0.609135	0.353576	1	-0.358407	0.350613	0.624079	0.250727
P61970	NUTF2	1.64424	0.0619184	-0.807048	3.42406	0.00422785	-1.43261	1.8009	0.0619525	-0.850544	2.21207	0.0409769	-1.10174	2.29708	0.269529	-0.625562	0.057194	1	-0.0434967	1.65371	0.180964	0.582065
Q86UD1	OAF	0.590358	0.353776	0.407328	0.0623159	0.892308	0.0659641	0.156529	0.793785	0.172245	0.285713	0.651073	0.268764	0.510078	0.550731	-0.341364	0.226163	1	-0.235083	0.059058	0.923896	0.106281
Q9Y6K5	OAS3	2.71207	0.0218503	1.35032	1.37417	0.0603753	0.8796	0.634661	0.361564	0.40411	2.43635	0.0333937	0.929323	0.900917	0.365878	-0.470719	1.53749	0.943633	-0.94621	0.753532	0.378261	-0.475491
P04181	OAT	0.377798	0.530133	0.181626	0.547797	0.330367	0.369734	0.757422	0.296011	0.744038	0.713188	0.315001	0.575836	0.385754	0.63102	0.188108	0.5491	0.954947	0.562412	0.656868	0.425686	0.374303
Q9NX40	OCIAD1	0.38289	0.524913	-0.228249	0.457799	0.399262	-0.225665	0.227436	0.705854	-0.112715	0.0831594	0.888305	0.0549492	0.00260663	0.998328	0.00258408	0.216025	1	0.115535	0.323466	0.649259	0.112951
Q02218	OGDH	2.33504	0.0276655	-0.736088	1.66073	0.0349627	-0.53951	1.4982	0.0941949	-0.702054	1.97695	0.0541295	-0.436511	0.382418	0.632923	0.196578	0.0491169	1	0.034034	0.294366	0.679522	-0.162544
Q9NZT2	OGFR	1.35082	0.0939306	0.561382	1.14298	0.0940368	0.510603	0.415492	0.523309	-0.310092	0.869776	0.248334	0.309096	0.0555716	0.935194	-0.0507793	1.08249	0.920756	-0.871474	0.933612	0.311596	-0.820695
O15294	OGT	0.271926	0.636447	0.211682	2.46002	0.0105166	1.01012	0.927417	0.223957	0.526242	0.725343	0.310415	0.349041	1.62717	0.241952	0.798439	0.940224	0.94676	0.31456	1.21453	0.247387	-0.483879
Q8WWZ8	OIT3	0.384365	0.523783	0.317442	0.320047	0.531344	-0.305326	0.444186	0.49924	0.353472	0.485406	0.467807	0.344138	0.576351	0.505658	-0.622768	0.0486536	1	0.0360298	0.580934	0.460332	0.658798
Q9NTK5	OLA1	2.90679	0.0206061	0.685242	3.69505	0.00331429	0.914739	1.99519	0.0499526	0.647197	3.96031	0.0163333	0.763728	1.11279	0.318645	0.229496	0.0486188	1	-0.0380455	0.481104	0.522898	-0.267542
Q6UX06	OLFM4	0.28358	0.626784	0.31459	0.127112	0.790527	0.122911	0.623243	0.370096	0.600207	0.491722	0.463998	0.445576	0.270468	0.72501	-0.191679	0.420708	0.975839	0.285617	0.66161	0.421033	0.477296
O60313	OPA1	0.740154	0.267759	-0.469186	0.457811	0.399436	-0.275535	1.20823	0.144376	-0.609062	0.824317	0.268	-0.417891	0.655671	0.464386	0.193652	0.526857	0.956055	-0.139875	1.11865	0.26713	-0.333527
Q96CV9	OPTN	1.8406	0.0462959	-0.31506	0.308501	0.544184	-0.0783009	0.092891	0.876747	-0.0270916	0.485326	0.467648	0.0931973	0.794805	0.404911	0.236759	0.774883	0.957697	0.287968	0.248814	0.71891	0.0512093
P02763	ORM1	0.842862	0.22274	0.736074	0.324707	0.526848	-0.367902	0.0146248	0.98	0.0160767	0.371378	0.563597	0.251058	0.926563	0.355797	-1.10398	0.693582	0.958327	-0.719997	0.275472	0.698361	0.383979
P19652	ORM2	0.0235037	0.962101	-0.0347618	1.41885	0.0554767	-1.19724	0.987602	0.199557	-0.68215	0.9952	0.20091	-0.503618	0.950149	0.352582	-1.16248	0.626213	0.954665	-0.647388	0.365694	0.610906	0.515089
P22059	OSBP	0.533996	0.392984	0.235155	0.86772	0.167068	0.388729	0.321681	0.610828	0.182523	0.771551	0.289742	-0.302733	0.347694	0.66415	0.153575	0.221406	1	-0.0526314	0.430789	0.554101	-0.206206
Q969R2	OSBP2	1.00396	0.168144	0.317024	0.614155	0.28894	0.245026	0.864267	0.249388	0.343552	2.60884	0.0296229	0.808202	0.18457	0.808745	-0.0719982	0.0629168	1	0.0265285	0.307572	0.667754	0.0985268
Q9BZF1	OSBPL8	0.353331	0.553905	0.128347	0.960184	0.137915	0.262387	1.27222	0.132583	0.27134	0.33653	0.596776	0.106684	0.572324	0.506153	0.134039	0.322107	1	0.142992	0.0188264	0.977016	0.00895309
Q8IYS5	OSCAR	0.0249624	0.960717	0.0267557	0.210861	0.668577	-0.158393	0.478655	0.471664	-0.337537	0.183615	0.766331	-0.121914	0.447674	0.595084	-0.185149	0.262426	1	-0.364293	0.121667	0.852624	-0.179144
Q99650	OSMR	0.144171	0.800453	-0.145465	1.63272	0.0367392	-0.874662	0.647815	0.353379	-0.303076	0.146223	0.810623	-0.080463	0.88224	0.373155	-0.729197	0.168147	1	-0.157611	0.722223	0.39264	0.571585
Q92882	OSTF1	0.768421	0.255031	0.238441	0.541454	0.335055	0.19756	0.238098	0.696163	0.138178	0.444463	0.499782	0.128323	0.0645251	0.925567	-0.040881	0.256586	1	-0.100263	0.0731071	0.909287	-0.0593819
Q86WC4	OSTM1	0.501291	0.417117	-0.160469	1.86996	0.0240474	-0.440524	1.06677	0.176093	-0.415073	0.624952	0.369733	-0.174538	0.834984	0.387627	-0.280056	0.360159	1	-0.254604	0.0285399	0.962344	0.0254515
Q96FW1	OTUB1	2.7351	0.0220571	-0.877305	3.18431	0.00488136	-1.07541	2.58119	0.0297751	-0.809293	1.98107	0.0536154	-0.641267	0.343542	0.665225	-0.198102	0.126605	1	0.0680119	1.56355	0.188954	0.266114
Q96BN8	OTULIN	0.149506	0.790662	0.0795856	2.30722	0.0129499	0.664119	0.780635	0.284621	0.424744	1.39428	0.109617	0.550644	1.72181	0.252923	0.584533	0.618572	0.959497	0.345159	0.669435	0.416128	-0.239375
Q9NUU6	OTULINL	1.19826	0.118986	0.584484	0.0942069	0.842197	-0.0681824	0.284876	0.64744	0.279973	0.908246	0.231067	0.469417	3.82581	0.144	-0.652666	0.32278	1	-0.304511	0.415539	0.566111	0.348156
P55809	OXCT1	0.100621	0.850512	-0.0802862	0.0289609	0.951893	-0.0257616	0.494738	0.459598	-0.37065	0.142696	0.813643	0.110697	0.189206	0.806057	0.0545246	1.15024	0.925915	-0.290364	0.996387	0.295853	-0.344889
O95747	OXSR1	1.77843	0.0504901	-0.447882	2.32518	0.0127855	-0.382725	1.62793	0.0779152	-0.483233	1.94071	0.0553499	-0.428581	0.177944	0.813936	0.0651569	0.0620558	1	-0.0353516	0.300944	0.67364	-0.100508
P51575	P2RX1	1.3894	0.0887711	0.621906	2.00988	0.0199467	0.952749	1.82231	0.0599101	0.645762	0.572389	0.402958	0.359765	0.60331	0.491809	0.330843	0.0369197	1	0.0238558	0.376455	0.601515	-0.306987
P07237	P4HB	2.1314	0.0323316	0.477478	1.96082	0.0214784	0.49541	1.82505	0.0596992	0.412814	1.15178	0.156887	0.296735	0.0431388	0.953259	0.0179325	0.248269	1	-0.0646633	0.213683	0.754096	-0.0825958
Q9UQ80	PA2G4	0.744058	0.266426	0.142263	0.118721	0.803321	0.0348015	0.648933	0.352732	0.191997	0.84211	0.260722	0.188838	0.266532	0.7301	-0.107462	0.0818742	1	0.0497337	0.395451	0.582557	0.157196
P11940	PABPC1	0.248508	0.663837	0.124866	0.0738238	0.873834	0.0432041	0.660051	0.346046	0.280057	0.375789	0.560276	0.176252	0.606831	0.490486	-0.0816616	0.479757	0.970065	0.155191	0.936671	0.309293	0.236853
Q13310	PABPC4	0.104772	0.845535	0.11414	0.458721	0.39905	-0.461057	0.609076	0.379125	0.410137	0.173801	0.77857	-0.185437	1.10915	0.319428	-0.575197	0.487078	0.969071	0.295997	2.03904	0.146339	0.871194
Q86U42	PABPN1	0.646271	0.318415	0.293829	1.40465	0.0571707	0.499273	0.0534956	0.92625	-0.0292761	0.243023	0.698719	0.133876	0.460792	0.584852	0.205444	0.889156	0.940029	-0.323105	1.96129	0.155382	-0.528549
Q6VY07	PACS1	0.993656	0.170783	-0.590763	0.675823	0.254584	-0.274577	0.415619	0.523406	-0.203292	0.767501	0.291103	-0.458538	0.459418	0.58571	0.316185	0.855261	0.921484	0.387471	0.230704	0.734756	0.0712852
Q86VP3	PACS2	0.716668	0.279951	-0.881568	2.85177	0.00623362	-2.14387	1.91067	0.0543832	-1.05599	1.78592	0.0648117	-0.805353	0.817283	0.396677	-1.2623	0.160273	1	-0.174425	1.21723	0.24862	1.08788
Q9UNF0	PACSIN2	0.693101	0.29242	-0.202347	0.373166	0.475468	-0.137738	0.681053	0.334828	-0.244132	1.18336	0.150781	-0.3651	0.205291	0.78557	0.0646095	0.105293	1	-0.0417847	0.193171	0.773832	-0.106394
Q9Y2J8	PADI2	1.55517	0.0692324	0.911983	1.80172	0.0273034	1.08011	1.29684	0.128004	0.659177	1.16946	0.154431	0.769554	0.156647	0.830297	0.16813	0.684841	0.948085	-0.252806	0.613095	0.442021	-0.420937
Q9UM07	PADI4	0.545658	0.384819	0.326918	0.120574	0.800409	0.1049	0.776034	0.286217	0.395469	0.712919	0.314773	0.3766	1.08145	0.320121	-0.222018	0.157016	1	0.0685516	0.724751	0.392939	0.29057
Q8N7H5	PAF1	1.41084	0.0858247	0.569424	1.95159	0.0216752	0.801715	2.02242	0.0483814	0.555627	2.04831	0.0493023	0.51196	0.414419	0.61594	0.232291	0.0229447	1	-0.0137971	0.83178	0.345803	-0.246088
P43034	PAFAH1B1	1.5359	0.0709361	0.441257	2.87688	0.00633333	0.756562	1.87499	0.0570902	0.606231	2.55674	0.0307725	0.54927	1.71041	0.251925	0.315305	0.221605	1	0.164974	0.252015	0.718319	-0.150331
P68402	PAFAH1B2	2.05968	0.0353239	-1.00934	3.37476	0.00449704	-1.22463	1.72627	0.0682353	-0.637806	2.39859	0.0348103	-0.988893	0.30854	0.693214	-0.215285	0.689299	0.949505	0.371537	2.41466	0.132889	0.586823
Q15102	PAFAH1B3	1.01301	0.16514	-0.391114	0.195482	0.68875	-0.0789158	0.421537	0.518528	-0.207903	0.085811	0.883727	0.0409138	0.64487	0.46739	0.312198	0.306255	1	0.183211	0.262462	0.711305	-0.128988
Q9NWQ8	PAG1	1.36443	0.0921195	0.76401	1.62695	0.0371413	0.83357	1.87207	0.0571076	0.509734	1.69045	0.0727308	0.424503	0.0838316	0.912419	0.0695597	0.310108	0.999194	-0.254276	0.614254	0.441735	-0.323835
Q5JRK9	PAGE2B	3.39217	0.0141667	-0.970729	2.65595	0.0080907	-1.10966	3.16443	0.0185263	-1.04785	2.44272	0.0335853	-0.913462	0.281857	0.717562	-0.138928	0.161369	1	-0.077124	0.106436	0.866168	0.0618042
P22234	PAICS	0.367804	0.538903	0.19663	1.09514	0.104074	0.446923	1.15968	0.152891	0.420562	0.830111	0.265483	0.393123	0.547694	0.519325	0.250294	0.504436	0.96601	0.223932	0.0835261	0.896878	-0.0263615
Q9H074	PAIP1	0.516795	0.405059	-0.250729	0.992955	0.129431	-0.660128	0.585973	0.394569	-0.4799	0.278334	0.658729	0.152787	0.929563	0.35687	-0.409399	0.390285	0.980751	-0.22917	0.252692	0.719143	0.180229
Q13153	PAK1	2.32602	0.0277554	0.557072	0.749583	0.216878	0.232008	1.42493	0.104629	0.463918	1.70864	0.071626	0.42912	3.50705	0.058	-0.325064	0.415261	0.977852	-0.0931536	1.52212	0.1969	0.23191
Q13177	PAK2	0.351656	0.55598	0.1776	0.709457	0.23663	0.360922	1.02945	0.187026	0.380059	0.00964303	0.988294	0.00832138	0.443182	0.597015	0.183322	0.923185	0.943637	0.202459	0.0296368	0.962309	0.0191372
P19021	PAM	0.0842783	0.873865	0.0591914	0.627748	0.280457	-0.684964	0.673188	0.339182	0.119534	0.596359	0.387194	-0.302486	1.03149	0.33407	-0.744155	0.0692494	1	0.0603422	0.574437	0.463621	0.804497
Q99497	PARK7	0.342022	0.565528	0.153938	0.307223	0.545342	0.100375	0.361402	0.570124	0.158047	1.32533	0.123106	0.374497	0.107643	0.890525	-0.0535622	0.0049218	0.997592	0.00410957	0.186097	0.777865	0.0576717
P09874	PARP1	1.05454	0.152665	0.428315	1.03607	0.118095	0.498367	1.92923	0.0534168	0.714267	1.10661	0.166893	0.509338	0.17274	0.816627	0.070052	1.99677	0.880108	0.285952	0.62371	0.439586	0.2159
Q9UKK3	PARP4	2.19723	0.0299548	1.32361	2.23475	0.0142994	1.54211	2.0685	0.0470265	1.24264	1.66678	0.0751161	1.55006	0.598935	0.494455	0.218493	0.635168	0.95819	-0.0809727	1.10422	0.270178	-0.299465
Q9HBI1	PARVB	0.671357	0.303794	0.185233	0.0315696	0.946924	0.0141533	0.154718	0.795659	0.0654442	0.397019	0.541692	-0.125964	0.591233	0.496842	-0.17108	0.456671	0.980132	-0.119789	0.295552	0.678673	0.0512909
Q9HBI0	PARVG	0.676331	0.301327	0.327567	1.7324	0.0307525	0.743518	0.811499	0.270062	0.22762	0.15486	0.800486	0.0754547	1.15852	0.307402	0.415951	0.134042	1	-0.099947	0.982053	0.298109	-0.515898
Q96IZ0	PAWR	1.01812	0.16357	-0.600993	1.81705	0.0262881	-0.85438	1.79172	0.062518	-0.99375	1.85935	0.0595895	-1.48234	0.360825	0.65485	-0.253387	0.872882	0.930164	-0.392757	0.16344	0.802409	-0.13937
Q9BUH6	PAXX	1.37058	0.0914397	-0.367436	1.5188	0.0460886	-0.459795	0.339031	0.594248	-0.107626	0.921838	0.226807	-0.314294	0.181854	0.811192	-0.0923588	0.842666	0.916471	0.259811	1.04785	0.28332	0.352169
Q9BVG4	PBDC1	1.23357	0.112283	-0.515607	0.0135414	0.974215	0.0101711	1.44187	0.101424	-0.754947	1.83235	0.0616498	-0.729224	1.81004	0.2545	0.525778	0.40603	0.980458	-0.23934	1.08289	0.277145	-0.765118
Q96AQ6	PBXIP1	0.33929	0.567315	-0.197707	0.201721	0.679093	0.132215	0.101702	0.865478	-0.0710827	0.591565	0.39053	-0.317667	1.23982	0.282053	0.329921	0.260051	1	0.126624	0.55269	0.477896	-0.203297
Q15365	PCBP1	0.26805	0.640213	-0.131198	0.129374	0.787488	0.0637531	0.50801	0.45106	0.262607	1.10985	0.16606	0.249581	0.434209	0.600207	0.194951	1.12557	0.926413	0.393805	0.472172	0.527661	0.198854
Q15366	PCBP2	1.29807	0.101785	0.220108	0.666149	0.259629	0.139755	0.769797	0.289076	0.203227	1.71436	0.0713691	0.245267	0.439695	0.597827	-0.0803532	0.0566131	1	-0.0168816	0.276983	0.696729	0.0634716
Q16822	PCK2	0.902774	0.2014	-0.303295	1.28337	0.0715391	-0.606985	3.02525	0.018875	-0.455669	1.066	0.178653	-0.432059	0.527967	0.536833	-0.30369	0.356294	1	-0.152374	0.206453	0.762578	0.151316
P22061	PCMT1	1.67335	0.0594226	0.475933	1.43684	0.0539643	0.458553	0.704259	0.323574	0.343233	1.75774	0.0676177	0.467306	0.0422135	0.953613	-0.0173798	0.15656	1	-0.1327	0.191177	0.774472	-0.115321
P12004	PCNA	1.83373	0.0466197	0.834558	1.45438	0.0522231	0.724717	0.442527	0.501318	0.268362	1.05893	0.181559	0.418607	0.325487	0.680989	-0.109841	1.12029	0.91473	-0.566196	1.20595	0.247228	-0.456355
Q8WW12	PCNP	0.108012	0.842038	0.039864	0.596461	0.298367	-0.260944	0.1923	0.751305	-0.0869831	0.0259265	0.964345	-0.0119602	0.826439	0.391321	-0.300808	0.50949	0.958641	-0.126847	0.749879	0.379388	0.173961
Q15113	PCOLCE	0.139899	0.806076	-0.12262	2.17561	0.0155866	-1.15655	1.55072	0.0875787	-0.839826	1.96312	0.0550588	-0.792423	1.21998	0.292719	-1.03393	0.591722	0.959739	-0.717205	0.380358	0.59911	0.316729
P29122	PCSK6	0.56758	0.369544	-0.40529	0.455885	0.400624	-0.252947	0.184514	0.758843	-0.137778	0.280886	0.655703	-0.254824	0.16528	0.82359	0.152342	0.483116	0.969745	0.267512	0.198807	0.768437	0.11517
Q9UKL6	PCTP	0.539045	0.389791	-0.309932	0.604126	0.294551	-0.332401	0.450481	0.494225	-0.26854	0.361664	0.57042	-0.252135	0.0461297	0.949316	-0.0224689	0.0832912	1	0.0413918	0.280946	0.693724	0.0638607
Q9UHG3	PCYOX1	1.24715	0.110291	-0.605895	1.7193	0.0314779	-0.677562	0.682999	0.333676	-0.358343	0.215557	0.727773	-0.163898	0.15559	0.83106	-0.0716675	0.400931	0.980178	0.247552	0.99577	0.295706	0.319219
Q8NBM8	PCYOX1L	1.24844	0.110033	-0.360689	0.155185	0.750773	-0.0579376	0.873483	0.246182	-0.352928	0.956468	0.213331	-0.191516	0.624157	0.480509	0.302752	0.0109203	1	0.00776157	0.98063	0.299334	-0.29499
Q99447	PCYT2	1.90991	0.0422409	0.970556	2.80046	0.00683158	1.13089	2.00347	0.0494641	0.962798	1.31163	0.126225	0.725133	0.434796	0.599413	0.160337	0.194771	1	-0.156818	0.567291	0.467555	-0.341374
Q13442	PDAP1	0.675278	0.302056	0.21076	1.30477	0.0687142	0.524443	0.869294	0.247933	0.278038	2.35937	0.0357097	0.442122	1.26562	0.276662	0.313683	0.358953	1	0.0672771	1.4335	0.216947	-0.246405
Q9BUL8	PDCD10	0.211119	0.708268	-0.0962139	1.03268	0.118917	-0.298672	0.667558	0.342152	-0.188172	0.409064	0.532603	-0.208593	0.611753	0.489271	-0.202459	0.345309	1	-0.0919579	0.512935	0.502022	0.110501
Q53EL6	PDCD4	0.0222839	0.961529	-0.0399094	0.139131	0.775239	-0.227822	0.00746007	0.987179	-0.0136635	0.222606	0.721608	-0.37183	0.260461	0.73552	-0.187912	0.03116	1	0.0262459	0.859038	0.338606	0.214158
O14737	PDCD5	0.115076	0.834229	-0.0455303	0.207138	0.672868	-0.110641	0.034642	0.951363	0.0169605	0.265097	0.675079	-0.10289	0.208134	0.783074	-0.0651108	0.198689	1	0.0624908	0.234672	0.730533	0.127602
O75340	PDCD6	0.399592	0.511185	-0.138255	1.24108	0.0775786	-0.343761	0.592338	0.391477	-0.266371	0.0159347	0.978979	0.0069603	0.453386	0.590118	-0.205506	0.180327	1	-0.128116	0.170986	0.795911	0.0773899
Q8WUM4	PDCD6IP	2.53636	0.0235	0.674915	2.65174	0.00803579	0.704469	2.6924	0.0254228	0.745316	4.03095	0.0152	0.847469	0.0459348	0.949496	0.0295536	0.0902521	1	0.0704006	0.0733121	0.909071	0.040847
Q6L8Q7	PDE12	0.117974	0.83209	-0.0588017	0.650405	0.267391	-0.354195	0.501181	0.455201	0.182854	0.213665	0.729132	-0.135685	0.766066	0.419088	-0.295393	1.09442	0.920776	0.241656	1.46561	0.218388	0.537049
Q14432	PDE3A	0.170352	0.762972	-0.0790226	0.568539	0.316515	-0.206582	0.580941	0.397688	-0.259364	0.384028	0.554083	-0.209596	0.793687	0.404666	-0.127559	0.454079	0.975917	-0.180341	0.15564	0.813141	-0.0527817
O76074	PDE5A	1.28852	0.10326	-0.370733	1.83798	0.0250932	-0.601302	1.19405	0.146857	-0.453095	1.06746	0.178209	-0.314668	0.943622	0.352875	-0.230569	0.164531	1	-0.082362	0.200535	0.767947	0.148207
Q9NRA1	PDGFC	0.565773	0.370682	0.146547	0.0693988	0.882122	-0.0471384	0.0523176	0.928091	0.0140022	0.159604	0.795989	-0.0512262	0.279678	0.718018	-0.193686	0.408368	0.977613	-0.132545	0.0863113	0.892868	0.0611406
P08559	PDHA1	0.681661	0.298257	0.280273	1.43913	0.0538241	0.462984	0.747148	0.301665	0.305289	0.415113	0.526719	0.199036	0.635189	0.474317	0.182712	0.147968	1	0.025016	0.567689	0.467776	-0.157696
P11177	PDHB	1.26384	0.107148	-0.435675	0.611851	0.289941	-0.333936	0.172428	0.77313	-0.120412	0.73669	0.304829	-0.318002	0.208771	0.78321	0.101739	1.0476	0.917773	0.315263	0.435214	0.550355	0.213523
O00330	PDHX	2.49796	0.0242009	-0.873467	1.9885	0.0207914	-0.816563	2.00298	0.0494129	-0.570207	1.13686	0.159622	-0.454662	0.0731983	0.918643	0.0569033	0.893142	0.943142	0.30326	0.368303	0.609304	0.246357
P30101	PDIA3	1.37049	0.0913541	0.292754	0.209222	0.670009	0.0848541	0.378316	0.554502	0.157573	0.0662819	0.911065	0.0265141	0.653314	0.464498	-0.2079	0.315957	1	-0.135181	0.115595	0.857606	0.0727188
P13667	PDIA4	2.31781	0.0277589	0.508224	1.21184	0.0824701	0.375895	1.37524	0.112792	0.349318	0.229022	0.714287	0.0933079	0.420443	0.611761	-0.132329	1.16655	0.912404	-0.158906	0.0625496	0.917558	-0.0265774
Q14554	PDIA5	0.121766	0.828052	0.0596539	0.808362	0.190176	-0.266012	0.405741	0.530223	0.14973	0.261842	0.677744	-0.122023	1.59726	0.241279	-0.325666	0.239324	1	0.0900764	2.33548	0.123333	0.415742
Q15084	PDIA6	0.713801	0.281581	0.193309	0.213368	0.664633	0.0985825	0.300073	0.633346	0.116597	0.0208403	0.971911	0.0101364	0.31061	0.692729	-0.0947262	0.270474	1	-0.0767113	0.0806409	0.900026	0.0180149
O00151	PDLIM1	1.50263	0.0740878	-0.604519	2.0734	0.0184112	-0.997149	1.91939	0.0542821	-0.804568	1.42454	0.105156	-0.68428	1.31459	0.275787	-0.39263	0.825521	0.938382	-0.200049	0.360494	0.615119	0.192581
Q53GG5	PDLIM3	0.394376	0.515337	0.950569	0.00453699	0.988273	0.00690397	0.125674	0.8352	-0.176146	0.0218098	0.970776	0.0503143	0.337067	0.669784	-0.943665	0.59031	0.959672	-1.12671	0.185564	0.778277	-0.18305
Q96HC4	PDLIM5	0.813669	0.234756	-0.304309	1.7659	0.0290428	-0.476979	0.796236	0.276144	-0.32128	1.54753	0.0878494	-0.600569	0.366829	0.646637	-0.172669	0.0361955	1	-0.0169708	0.2952	0.679158	0.155698
Q9NR12	PDLIM7	1.23759	0.111569	-0.355405	3.7312	0.00328713	-0.810101	1.83983	0.0585399	-0.560344	1.11065	0.166085	-0.28754	1.80686	0.255132	-0.454696	0.376247	0.998865	-0.204939	0.965086	0.30539	0.249757
Q9NTI5	PDS5B	2.27461	0.0280129	0.841455	0.120457	0.800322	0.11221	0.496253	0.458759	0.323219	3.01586	0.0234146	0.780057	1.46731	0.256632	-0.729244	1.0582	0.919699	-0.518236	0.234805	0.730635	0.211008
O00764	PDXK	0.0302087	0.953544	0.014566	0.514286	0.354594	0.171345	0.270474	0.66129	0.125038	0.405589	0.534981	0.182094	1.36108	0.271443	0.156779	0.524269	0.960642	0.110472	0.202092	0.766996	-0.0463066
Q96GD0	PDXP	0.0227902	0.961492	0.0105812	1.11301	0.100005	-0.197912	0.107404	0.858749	0.0504944	0.000243348	0.999632	0.000136185	0.467334	0.583029	-0.208493	0.047663	1	0.0399132	0.769685	0.369303	0.248406
Q5VY43	PEAR1	0.524214	0.399105	-0.248582	1.44668	0.0530016	-0.519206	0.357325	0.574102	-0.202278	0.495157	0.461114	-0.183714	0.977146	0.346052	-0.270624	0.224744	1	0.0463047	0.837912	0.345014	0.316928
P30086	PEBP1	0.511159	0.410309	-0.224423	1.87529	0.024	-0.524983	0.272585	0.659253	-0.155952	0.118881	0.83874	-0.0661053	0.824399	0.392965	-0.30056	0.0810937	1	0.0684704	1.23814	0.244892	0.369031
P16284	PECAM1	0.549786	0.382392	-0.201981	0.562709	0.320142	-0.152871	0.446548	0.497353	-0.214355	0.862935	0.251241	-0.412505	0.180093	0.811085	0.0491104	0.0255566	1	-0.0123741	0.12688	0.842526	-0.0614845
Q9UBV8	PEF1	2.68875	0.0222857	-1.04804	2.10443	0.0175381	-0.876231	1.56201	0.0865314	-0.756961	2.52277	0.0314286	-1.23204	1.01462	0.335186	0.171813	0.885576	0.929324	0.291084	0.305313	0.669724	0.119271
P12955	PEPD	0.230804	0.684276	-0.167524	0.613277	0.2894	-0.348203	0.45478	0.490289	-0.339037	0.326377	0.606513	-0.239238	0.74248	0.430051	-0.180679	0.309343	0.999676	-0.171513	0.0162192	0.981486	0.00916595
O43933	PEX1	2.23657	0.028095	0.660356	0.118487	0.8035	-0.102822	2.14166	0.0432982	0.602878	0.293692	0.642261	-0.171807	0.90988	0.361698	-0.763178	0.100332	1	-0.057478	1.64497	0.179181	0.7057
P40855	PEX19	0.477735	0.434378	-0.291133	0.0647761	0.888938	-0.0508415	0.00789113	0.986825	0.00645866	0.550316	0.418044	-0.27984	0.801471	0.402594	0.240292	1.35515	0.912784	0.297592	0.114549	0.859035	0.0573002
P02776	PF4	0.193451	0.731193	-0.143911	2.54524	0.00942742	-0.907726	0.46554	0.4819	-0.201123	1.02278	0.19196	-0.391859	1.12988	0.314109	-0.763815	0.0718637	1	-0.0572121	2.79261	0.137474	0.706603
P10720	PF4V1	0.327917	0.580179	0.162357	0.0581184	0.899411	0.0418938	0.214833	0.722069	0.124982	0.474404	0.475745	-0.273264	0.262705	0.733415	-0.120463	0.319671	1	-0.0373745	0.149088	0.819293	0.0830887
O15067	PFAS	1.10805	0.138517	-0.348822	2.56823	0.00919008	-0.522754	0.975131	0.204312	-0.323173	0.851569	0.256826	-0.254051	0.321503	0.683536	-0.173932	0.0312177	1	0.0256485	0.951754	0.306802	0.199581
O60925	PFDN1	1.27531	0.105071	0.561588	0.931092	0.146783	0.471094	1.38248	0.112	0.754625	2.5021	0.03232	0.864198	0.145961	0.842805	-0.0904945	0.546512	0.958362	0.193037	0.551182	0.477656	0.283532
Q9UHV9	PFDN2	0.455481	0.455548	0.284697	0.97925	0.13292	-0.472634	0.337974	0.594672	0.294078	0.177817	0.774206	0.152193	1.60843	0.238562	-0.757331	0.0096231	1	0.0093811	1.01637	0.292661	0.766712
Q9NQP4	PFDN4	1.41985	0.0843932	-0.431774	0.910449	0.153135	-0.398595	0.86153	0.250409	-0.26825	1.3036	0.127704	-0.403748	0.0733734	0.918976	0.0331787	1.55894	0.918042	0.163523	0.354793	0.620761	0.130345
Q99471	PFDN5	0.725119	0.275953	-0.302211	0.560259	0.321586	-0.224684	0.31653	0.616463	-0.151381	0.440175	0.503034	-0.156002	0.149455	0.83777	0.0775272	1.1395	0.91014	0.150831	0.135182	0.835188	0.0733036
O15212	PFDN6	1.34747	0.0942869	0.449009	0.625206	0.282425	0.467817	1.22429	0.140316	0.842959	1.57992	0.0836595	0.614834	0.0187558	0.979544	0.018808	0.426463	0.975625	0.39395	0.468095	0.531862	0.375142
P17858	PFKL	0.117615	0.831959	0.0811222	0.511717	0.356689	0.288691	0.254975	0.677965	0.160879	0.696107	0.323471	0.279581	0.486353	0.568636	0.207569	0.0955173	1	0.0797565	0.304634	0.670584	-0.127812
P08237	PFKM	0.387907	0.520934	0.260202	0.202023	0.67908	0.150665	0.0697243	0.904057	0.0608597	0.358093	0.574329	0.238419	0.364901	0.648643	-0.109537	0.369991	1	-0.199342	0.200628	0.76807	-0.0898056
Q01813	PFKP	0.00739423	0.984529	-0.00391464	0.583338	0.306356	-0.218039	0.893432	0.237645	-0.253027	0.469549	0.478361	-0.182996	0.437087	0.598834	-0.214125	0.930161	0.942971	-0.249112	0.108305	0.864919	-0.0349873
P07737	PFN1	2.40251	0.026	0.732307	2.69464	0.00807656	0.662917	2.31592	0.0373386	0.603273	1.20758	0.145934	0.443018	0.129464	0.8623	-0.0693897	0.450908	0.973319	-0.129034	0.120819	0.852818	-0.0596443
P18669	PGAM1	1.56471	0.0687543	0.473323	0.416372	0.435167	0.0780769	2.25294	0.0392085	0.691951	1.85268	0.0597307	0.248669	0.985481	0.341917	-0.395246	0.4786	0.968922	0.218629	1.74139	0.173365	0.613874
P52209	PGD	1.54038	0.0706838	0.591056	3.04309	0.00551079	1.12993	2.65478	0.0265641	0.675787	2.59927	0.0299209	0.645389	1.0002	0.337413	0.538873	0.11154	1	0.0847305	1.59632	0.184544	-0.454142
P00558	PGK1	3.17261	0.0161143	0.580193	2.98887	0.00551171	0.447377	2.1518	0.0425638	0.574955	2.58199	0.0308667	0.564451	0.455639	0.588341	-0.132816	0.00730746	0.997875	-0.00523834	0.407943	0.573689	0.127578
P07205	PGK2	0.137922	0.807875	-0.147771	1.17084	0.0886022	-0.735452	0.336695	0.596199	-0.270139	1.44267	0.102316	-0.913014	0.653376	0.464798	-0.587682	0.0976029	1	-0.122368	2.5114	0.13	0.465314
O95336	PGLS	2.04296	0.0359268	-0.685006	3.19389	0.00492704	-1.02809	2.26935	0.0387491	-0.679842	1.32785	0.12256	-0.597425	1.01065	0.336565	-0.343086	0.0113872	1	0.00516396	1.80773	0.170265	0.34825
Q96PD5	PGLYRP2	2.58996	0.0213814	-1.20551	4.50781	0.000545455	-1.90967	2.99861	0.0188911	-1.23695	2.1572	0.0443467	-1.01278	1.07999	0.321459	-0.704153	0.0277631	1	-0.031435	1.82692	0.167648	0.672718
P36871	PGM1	1.66488	0.0603946	0.457561	3.12845	0.00510121	0.587565	1.41573	0.106672	0.265125	0.971846	0.207738	0.251486	0.436011	0.598651	0.130004	0.536924	0.962249	-0.192437	1.04588	0.285372	-0.32244
Q96G03	PGM2	1.34575	0.0941856	0.42426	0.592864	0.300251	0.203138	0.83915	0.258284	0.31614	0.502091	0.455738	0.147934	1.44808	0.25543	-0.221122	0.28124	1	-0.10812	0.284894	0.690358	0.113002
[truncated: 1,131 more rows]

## Sheet: Table S7
Table S7. Phosphoproteome data used for analysis
[truncated: 2,439 more rows]
